# Supplementary material for: What determines investment in the Nippon Individual Savings Account? an investigation of Japan’s tax-exempt investment account
Source: PLoS One. 2025 Feb 6;20(2):e0313433. doi: 10.1371/journal.pone.0313433 (PMC11801543; doi:10.1371/journal.pone.0313433)
Supplement: S1 Data — (XLSX) [file pone.0313433.s002.xlsx]

## Sheet: Sheet1
nisa	ippan_nisa	tsumitate_nisa	myopics22	Sex	Age	hincome	log_of_hincome	hasset	log_of_hasset	years_of_educ	Married	Divorced	Unemployed	risk_aversion	language_ability	financial_literacy
1	0	1	2	1	34	9000000	16.0127	8750000	15.9846	16	1	0	0	0.7	4	1
1	0	1	2	0	46	5000000	15.425	25000000	17.0344	18	0	0	0	0.5	4	1
1	0	1	3	1	30	5000000	15.425	3750000	15.1373	16	1	0	0	0.5	3	0.666667
1	0	1	5	1	26	3000000	14.9141	6250000	15.6481	18	1	0	0	0.4	5	0.333333
1	0	1	4	0	50	5000000	15.425	12500000	16.3412	18	1	0	0	0.6	5	1
1	0	1	1	1	50	1000000	13.8155	2500000	14.7318	16	1	0	1	1	2	0
1	0	1	1	1	49	9000000	16.0127	75000000	18.133	16	0	0	0	0.6	5	1
0	0	0	1	1	51	20000000	16.8112	75000000	18.133	19.5	1	0	0	0.2	2	1
1	0	1	2	0	35	5000000	15.425	25000000	17.0344	16	0	0	0	0.4	3	1
0	0	0	2	0	31	11000000	16.2134	17500000	16.6777	12	1	0	0	0.4	4	1
1	0	1	4	1	53	1500000	14.221	12500000	16.3412	16	1	0	0	0.5	3	1
0	0	0	4	1	56	1500000	14.221	2500000	14.7318	12	0	0	0	0.5	3	1
1	0	1	4	0	54	15000000	16.5236	12500000	16.3412	18	0	1	0	0.6	4	1
1	1	0	2	0	44	7000000	15.7614	75000000	18.133	14	0	1	0	0.4	3	1
1	1	0	2	1	37	17000000	16.6487	40000000	17.5044	16	1	0	0	0.5	4	1
0	0	0	2	1	61	7000000	15.7614	40000000	17.5044	16	0	0	0	0.5	3	1
1	1	0	3	1	53	15000000	16.5236	2500000	14.7318	12	1	0	0	0.4	1	0.333333
0	0	0	2	0	41	9000000	16.0127	2500000	14.7318	18	1	0	0	0.5	3	0.666667
1	1	0	2	1	30	7000000	15.7614	6250000	15.6481	14	1	0	0	0	3	1
0	0	0	2	0	40	5000000	15.425	2500000	14.7318	16	1	0	0	0.6	5	1
1	0	1	4	1	41	5000000	15.425	2500000	14.7318	16	0	0	0	0.6	3	0.666667
1	1	0	3	1	55	11000000	16.2134	12500000	16.3412	18	1	0	0	0.5	3	1
0	0	0	5	1	64	1500000	14.221	2500000	14.7318	14	0	0	0	0.2	3	0.666667
1	0	1	3	1	58	11000000	16.2134	2500000	14.7318	16	1	0	0	0.8	4	0.333333
1	0	1	1	1	25	5000000	15.425	6250000	15.6481	16	0	0	0	0.8	3	0.333333
1	0	1	2	1	40	5000000	15.425	12500000	16.3412	16	1	0	0	0.8	3	1
0	0	0	2	1	64	7000000	15.7614	75000000	18.133	16	0	0	1	0.8	3	0.666667
1	0	1	4	1	40	3000000	14.9141	3750000	15.1373	12	0	0	0	0	3	0.666667
0	0	0	1	1	39	1500000	14.221	2500000	14.7318	21	0	0	1	0.2	5	0
1	0	1	2	1	49	5000000	15.425	40000000	17.5044	18	1	0	0	0.6	4	1
1	0	1	2	0	27	9000000	16.0127	2500000	14.7318	16	1	0	0	0.7	3	0.333333
0	0	0	1	1	32	11000000	16.2134	100000000	18.4207	16	0	0	0	0.7	4	1
1	0	1	2	0	45	13000000	16.3805	6250000	15.6481	14	1	0	0	0.6	5	0
1	1	0	3	1	49	9000000	16.0127	6250000	15.6481	16	1	0	0	0.6	3	1
0	0	0	3	1	36	7000000	15.7614	100000000	18.4207	18	0	0	0	0.6	3	1
1	0	1	2	0	43	9000000	16.0127	17500000	16.6777	16	0	0	0	0.3	3	1
1	0	1	2	0	31	3000000	14.9141	2500000	14.7318	12	0	0	0	0.5	2	0
1	0	1	2	0	27	3000000	14.9141	3750000	15.1373	16	0	0	0	0.4	3	0.666667
1	0	1	2	1	48	19000000	16.7599	17500000	16.6777	16	1	0	0	0.7	3	1
1	0	1	2	1	41	7000000	15.7614	3750000	15.1373	16	1	0	0	0.7	3	0.666667
1	1	0	3	1	36	7000000	15.7614	3750000	15.1373	16	1	0	0	0.9	4	0.666667
0	0	0	2	1	20	3000000	14.9141	2500000	14.7318	12	0	0	0	0.5	4	0.333333
1	0	1	3	1	30	5000000	15.425	8750000	15.9846	18	0	0	0	1	2	1
1	0	1	2	1	52	5000000	15.425	75000000	18.133	12	0	0	0	0.7	3	1
1	0	1	3	0	34	7000000	15.7614	8750000	15.9846	21	0	0	0	0.2	5	1
1	0	1	5	0	42	3000000	14.9141	8750000	15.9846	12	1	0	0	0.5	1	0.333333
1	0	1	3	1	44	9000000	16.0127	3750000	15.1373	16	1	0	0	0.1	4	0.666667
1	1	0	2	1	49	13000000	16.3805	75000000	18.133	16	1	0	0	0.6	3	1
0	0	0	4	1	53	13000000	16.3805	17500000	16.6777	12	1	0	0	0.3	3	1
1	0	1	2	1	41	11000000	16.2134	40000000	17.5044	16	0	1	0	0.6	5	1
1	0	1	2	0	43	7000000	15.7614	3750000	15.1373	16	1	0	0	0.5	4	1
1	0	1	2	0	26	3000000	14.9141	3750000	15.1373	16	0	0	0	0.1	3	0.333333
1	0	1	1	1	22	1000000	13.8155	2500000	14.7318	16	0	0	0	0.8	3	0.666667
0	0	0	4	1	43	7000000	15.7614	12500000	16.3412	16	0	1	0	0.4	3	1
1	1	0	2	0	50	9000000	16.0127	75000000	18.133	14	0	0	0	0.2	3	0.666667
0	0	0	4	1	62	7000000	15.7614	40000000	17.5044	16	1	0	0	0.4	2	1
1	0	1	2	0	25	5000000	15.425	8750000	15.9846	16	0	0	0	1	4	1
1	1	0	1	1	43	5000000	15.425	2500000	14.7318	16	0	0	0	1	3	0.666667
1	0	1	2	0	27	9000000	16.0127	3750000	15.1373	12	1	0	0	0.4	4	1
0	0	0	3	1	49	7000000	15.7614	12500000	16.3412	16	1	0	0	1	3	0.666667
1	0	1	2	1	45	5000000	15.425	40000000	17.5044	16	1	0	0	0.2	4	0.666667
1	1	0	3	1	34	5000000	15.425	17500000	16.6777	14	0	0	0	1	2	1
0	0	0	2	0	59	1000000	13.8155	12500000	16.3412	14	1	0	0	0.2	4	1
0	0	0	2	1	55	19000000	16.7599	75000000	18.133	18	1	0	0	0.4	3	0.666667
1	0	1	3	1	37	5000000	15.425	2500000	14.7318	16	1	0	0	0.6	3	0.666667
1	0	1	2	0	40	3000000	14.9141	2500000	14.7318	18	0	1	0	0.5	4	0.666667
1	0	1	3	1	31	5000000	15.425	8750000	15.9846	16	1	0	0	0.2	4	1
0	0	0	3	0	38	7000000	15.7614	25000000	17.0344	18	1	0	0	0.3	4	1
1	0	1	1	1	57	11000000	16.2134	100000000	18.4207	16	1	0	1	0.4	5	1
0	0	0	1	1	54	13000000	16.3805	12500000	16.3412	14	1	0	0	0.7	3	0.666667
1	0	1	3	1	47	13000000	16.3805	8750000	15.9846	16	1	0	0	0.5	2	0
1	0	1	4	1	53	5000000	15.425	2500000	14.7318	16	1	0	0	0.3	2	0.666667
1	0	1	1	1	32	7000000	15.7614	2500000	14.7318	12	1	0	0	0.7	3	0.666667
0	0	0	3	1	43	7000000	15.7614	12500000	16.3412	16	1	0	0	0.8	2	0.666667
1	0	1	3	1	34	7000000	15.7614	2500000	14.7318	16	0	0	0	0.6	3	0.333333
1	0	1	5	1	27	5000000	15.425	3750000	15.1373	16	1	0	0	0	2	0.666667
0	0	0	1	1	58	13000000	16.3805	40000000	17.5044	14	1	0	0	0.6	3	1
1	0	1	2	0	48	3000000	14.9141	75000000	18.133	16	0	0	1	0.4	3	1
0	0	0	2	1	48	3000000	14.9141	17500000	16.6777	16	0	0	0	0.6	1	1
0	0	0	2	1	57	9000000	16.0127	75000000	18.133	12	1	0	1	0.7	1	0.666667
1	1	0	2	1	42	9000000	16.0127	40000000	17.5044	18	1	0	0	0.3	5	1
1	0	1	1	1	25	11000000	16.2134	2500000	14.7318	16	0	0	0	0.6	2	1
1	0	1	2	1	35	5000000	15.425	2500000	14.7318	16	1	0	0	0.5	3	0.333333
1	0	1	3	1	29	3000000	14.9141	2500000	14.7318	12	0	0	0	0.4	5	1
1	0	1	1	1	30	5000000	15.425	2500000	14.7318	13	1	0	0	0.4	3	1
1	1	0	2	0	47	5000000	15.425	2500000	14.7318	12	1	0	0	0.5	3	0.333333
0	0	0	2	1	45	17000000	16.6487	12500000	16.3412	18	1	0	0	1	4	1
1	0	1	4	1	34	9000000	16.0127	17500000	16.6777	14	1	0	0	0.3	4	1
1	0	1	4	1	41	7000000	15.7614	17500000	16.6777	14	0	0	0	0.2	3	1
1	0	1	4	0	31	1500000	14.221	2500000	14.7318	14	0	0	0	0.5	4	0
0	0	0	4	1	32	3000000	14.9141	6250000	15.6481	16	0	0	0	0.7	5	1
0	0	0	3	1	50	15000000	16.5236	8750000	15.9846	16	1	0	0	0.3	3	1
1	1	0	1	1	60	13000000	16.3805	17500000	16.6777	16	1	0	0	0.8	3	1
1	0	1	2	0	43	7000000	15.7614	3750000	15.1373	16	1	0	0	0.5	3	0.666667
0	0	0	3	0	45	19000000	16.7599	12500000	16.3412	16	1	0	0	0.3	3	1
0	0	0	2	1	49	11000000	16.2134	12500000	16.3412	18	1	0	0	1	3	0.666667
1	0	1	2	0	52	5000000	15.425	2500000	14.7318	17	0	1	0	0.7	4	1
0	0	0	1	1	45	3000000	14.9141	3750000	15.1373	10.5	0	0	0	0.3	2	1
1	0	1	2	1	26	1500000	14.221	2500000	14.7318	18	0	0	0	0.5	5	1
1	0	1	3	0	34	11000000	16.2134	75000000	18.133	16	1	0	0	0.6	4	0
1	0	1	2	1	38	9000000	16.0127	2500000	14.7318	16	0	0	0	0.5	3	0.666667
1	0	1	3	1	26	5000000	15.425	2500000	14.7318	18	1	0	0	0.3	3	0.333333
0	0	0	2	0	45	9000000	16.0127	8750000	15.9846	14	1	0	0	0.3	2	0.666667
1	0	1	3	1	38	7000000	15.7614	25000000	17.0344	16	0	0	0	0.6	4	0.666667
1	0	1	3	1	55	13000000	16.3805	3750000	15.1373	12	1	0	0	0.7	3	1
0	0	0	2	1	71	15000000	16.5236	100000000	18.4207	16	1	0	1	0.4	3	0.666667
1	1	0	2	1	64	20000000	16.8112	75000000	18.133	16	1	0	0	0.4	5	0.666667
1	0	1	3	1	39	7000000	15.7614	6250000	15.6481	14	1	0	0	0.5	2	1
1	0	1	2	1	41	9000000	16.0127	8750000	15.9846	16	1	0	0	0.5	4	1
1	0	1	2	1	44	13000000	16.3805	75000000	18.133	21	1	0	0	0.3	5	1
1	0	1	2	1	24	3000000	14.9141	3750000	15.1373	16	1	0	0	0.3	3	1
0	0	0	3	0	63	9000000	16.0127	12500000	16.3412	14	1	0	0	0.6	3	0.333333
1	0	1	1	0	29	9000000	16.0127	12500000	16.3412	16	1	0	0	0.5	4	1
0	0	0	3	1	49	3000000	14.9141	2500000	14.7318	12	0	1	0	1	3	0
1	0	1	1	1	27	7000000	15.7614	3750000	15.1373	16	1	0	0	0.4	3	1
0	0	0	3	1	52	5000000	15.425	25000000	17.0344	12	0	1	0	0.7	2	1
1	0	1	3	1	51	11000000	16.2134	3750000	15.1373	16	1	0	0	1	3	1
0	0	0	4	1	52	9000000	16.0127	2500000	14.7318	12	1	0	0	0.5	3	0.666667
1	0	1	4	1	38	7000000	15.7614	3750000	15.1373	18	0	0	0	1	1	1
1	1	0	2	1	64	3000000	14.9141	75000000	18.133	18	1	0	1	0.8	3	1
1	0	1	1	0	25	11000000	16.2134	12500000	16.3412	16	0	0	0	0.4	5	1
1	0	1	2	1	36	20000000	16.8112	75000000	18.133	12	0	1	0	0.4	4	0.666667
0	0	0	2	1	29	7000000	15.7614	2500000	14.7318	16	1	0	0	0.6	3	0.333333
1	1	0	3	1	44	9000000	16.0127	2500000	14.7318	16	1	0	0	0.3	2	0.666667
1	0	1	2	0	35	3000000	14.9141	2500000	14.7318	14	0	0	0	0.4	3	0.333333
1	0	1	1	0	28	13000000	16.3805	17500000	16.6777	16	1	0	0	0.4	4	1
1	1	0	1	1	59	11000000	16.2134	12500000	16.3412	14	1	0	0	1	2	1
1	0	1	2	1	34	9000000	16.0127	3750000	15.1373	16	1	0	0	0.5	3	1
1	0	1	3	1	29	5000000	15.425	3750000	15.1373	16	0	0	0	0.5	3	0.666667
1	0	1	2	0	50	13000000	16.3805	25000000	17.0344	18	1	0	0	0.5	4	1
0	0	0	1	1	34	1500000	14.221	2500000	14.7318	16	0	0	0	0.6	3	0.666667
1	0	1	2	1	35	3000000	14.9141	2500000	14.7318	16	0	0	0	0.2	3	1
1	1	0	2	1	59	7000000	15.7614	8750000	15.9846	14	0	1	0	0.7	1	0.666667
1	0	1	2	0	35	7000000	15.7614	17500000	16.6777	16	1	0	0	0.5	3	0
1	0	1	4	0	45	9000000	16.0127	100000000	18.4207	12	0	1	0	0.2	3	0.666667
0	0	0	2	1	56	9000000	16.0127	3750000	15.1373	12	1	0	0	0.5	3	0.666667
0	0	0	3	1	56	5000000	15.425	40000000	17.5044	12	1	0	0	0.6	2	0.666667
1	0	1	1	0	29	3000000	14.9141	2500000	14.7318	16	0	0	0	0.6	4	0
1	0	1	1	1	37	5000000	15.425	2500000	14.7318	16	1	0	0	0.5	5	0.666667
1	1	0	2	1	37	5000000	15.425	12500000	16.3412	16	0	0	0	0.1	2	0.666667
1	0	1	3	1	34	9000000	16.0127	8750000	15.9846	18	1	0	0	0.7	3	0.666667
1	1	0	1	1	37	9000000	16.0127	3750000	15.1373	16	1	0	0	0.5	3	1
1	0	1	3	0	29	5000000	15.425	8750000	15.9846	12	1	0	0	0.6	3	0.333333
0	0	0	2	1	61	5000000	15.425	25000000	17.0344	16	1	0	0	0.8	3	1
1	0	1	2	1	48	7000000	15.7614	3750000	15.1373	16	1	0	0	0.4	3	1
1	0	1	1	1	25	5000000	15.425	12500000	16.3412	16	0	0	0	0.7	3	1
0	0	0	1	1	39	3000000	14.9141	2500000	14.7318	12	0	0	1	0.7	5	0.666667
1	0	1	3	1	44	5000000	15.425	2500000	14.7318	12	0	1	0	0.5	3	0.333333
0	0	0	2	1	39	7000000	15.7614	25000000	17.0344	18	1	0	0	0.5	4	1
1	0	1	3	1	40	20000000	16.8112	12500000	16.3412	19.5	1	0	0	0.6	3	1
1	0	1	2	1	37	7000000	15.7614	2500000	14.7318	16	1	0	0	0.5	3	0.666667
1	0	1	1	1	47	5000000	15.425	25000000	17.0344	16	0	0	0	1	4	0.666667
1	0	1	1	0	33	3000000	14.9141	3750000	15.1373	16	0	0	0	0.4	2	0.666667
0	0	0	3	1	66	5000000	15.425	8750000	15.9846	12	1	0	0	0.5	3	1
1	0	1	2	1	37	9000000	16.0127	2500000	14.7318	18	1	0	0	0.7	2	0.666667
1	0	1	3	0	28	5000000	15.425	12500000	16.3412	16	1	0	0	0.7	3	0.333333
1	0	1	2	0	25	1500000	14.221	75000000	18.133	12	0	0	0	0.8	1	0
0	0	0	2	1	36	5000000	15.425	8750000	15.9846	16	1	0	0	0.5	2	1
0	0	0	2	1	39	9000000	16.0127	40000000	17.5044	18	1	0	0	0.5	1	1
1	1	0	1	0	56	9000000	16.0127	17500000	16.6777	14	1	0	0	0.8	2	0
1	1	0	3	0	58	20000000	16.8112	100000000	18.4207	14	1	0	0	0.7	4	1
1	0	1	1	0	65	5000000	15.425	25000000	17.0344	14	1	0	0	0.5	4	1
1	1	0	4	0	35	7000000	15.7614	2500000	14.7318	16	1	0	0	0.3	3	1
0	0	0	3	1	34	7000000	15.7614	3750000	15.1373	14	1	0	0	0.5	4	1
0	0	0	1	1	62	7000000	15.7614	100000000	18.4207	16	1	0	0	0.6	2	0.666667
1	0	1	3	0	40	5000000	15.425	6250000	15.6481	16	1	0	0	0.5	3	0.666667
0	0	0	3	1	49	7000000	15.7614	75000000	18.133	18	0	0	0	0.5	3	1
1	0	1	1	1	33	7000000	15.7614	12500000	16.3412	16	1	0	0	0.3	4	1
1	1	0	4	1	38	11000000	16.2134	8750000	15.9846	18	1	0	0	0.6	3	1
1	0	1	3	0	35	3000000	14.9141	3750000	15.1373	14	0	0	0	0.7	3	1
1	0	1	2	1	47	7000000	15.7614	6250000	15.6481	18	1	0	0	0.2	2	1
1	0	1	3	0	34	3000000	14.9141	2500000	14.7318	14	0	0	0	0.3	3	0.333333
0	0	0	3	0	62	7000000	15.7614	75000000	18.133	12	1	0	0	0.5	4	1
0	0	0	2	0	39	9000000	16.0127	8750000	15.9846	16	1	0	0	0.5	3	1
1	0	1	2	0	22	13000000	16.3805	6250000	15.6481	18	0	0	1	0.4	4	0.666667
1	1	0	1	1	56	11000000	16.2134	40000000	17.5044	16	1	0	0	0.7	4	1
1	0	1	2	0	28	9000000	16.0127	6250000	15.6481	16	1	0	0	0.5	3	0.666667
1	1	0	5	1	42	5000000	15.425	40000000	17.5044	12	0	0	0	0.6	3	1
1	0	1	4	0	36	3000000	14.9141	2500000	14.7318	16	0	0	0	0.7	3	1
1	0	1	1	0	48	7000000	15.7614	40000000	17.5044	14	1	0	0	0.6	4	1
1	0	1	1	1	42	13000000	16.3805	75000000	18.133	16	1	0	0	0.3	4	1
0	0	0	1	1	47	5000000	15.425	40000000	17.5044	12	0	0	0	0.4	2	1
1	0	1	2	1	54	5000000	15.425	8750000	15.9846	12	1	0	0	0.2	3	1
1	0	1	2	0	54	3000000	14.9141	3750000	15.1373	14	0	1	0	0.7	3	1
0	0	0	1	1	49	5000000	15.425	12500000	16.3412	18	1	0	0	0.3	5	1
0	0	0	2	0	67	3000000	14.9141	25000000	17.0344	21	0	0	1	0.7	4	1
0	0	0	2	1	53	19000000	16.7599	100000000	18.4207	18	1	0	0	0.8	4	1
0	0	0	3	1	38	9000000	16.0127	6250000	15.6481	16	1	0	0	0.6	4	1
1	1	0	3	1	43	5000000	15.425	12500000	16.3412	16	1	0	0	0.3	3	1
1	0	1	3	1	53	7000000	15.7614	6250000	15.6481	14	1	0	0	0.7	3	1
1	0	1	2	1	54	7000000	15.7614	8750000	15.9846	16	0	1	0	0.5	3	1
1	0	1	2	1	32	13000000	16.3805	12500000	16.3412	16	1	0	0	0.6	3	1
1	1	0	1	0	61	1000000	13.8155	40000000	17.5044	16	0	0	0	0.6	3	0.666667
1	0	1	2	0	45	7000000	15.7614	8750000	15.9846	14	1	0	0	0.6	4	0.333333
0	0	0	2	1	26	5000000	15.425	3750000	15.1373	18	0	0	0	0.5	2	1
0	0	0	2	1	37	7000000	15.7614	12500000	16.3412	18	1	0	0	0.8	3	0.666667
1	0	1	3	0	30	11000000	16.2134	3750000	15.1373	16	1	0	0	0.9	3	0.333333
1	0	1	4	0	41	7000000	15.7614	6250000	15.6481	14	1	0	0	0.6	3	1
1	0	1	2	0	31	15000000	16.5236	40000000	17.5044	16	1	0	0	0.5	4	0
1	0	1	4	1	32	5000000	15.425	6250000	15.6481	12	0	0	0	0.3	2	0.666667
0	0	0	2	1	51	5000000	15.425	3750000	15.1373	16	1	0	0	0.7	4	1
1	0	1	2	1	24	3000000	14.9141	3750000	15.1373	16	0	0	0	0.5	3	1
0	0	0	4	1	39	3000000	14.9141	2500000	14.7318	16	0	0	0	0.2	4	1
0	0	0	2	0	40	5000000	15.425	8750000	15.9846	14	1	0	0	0.6	2	1
0	0	0	2	1	51	7000000	15.7614	2500000	14.7318	16	0	1	0	1	5	1
1	0	1	4	0	38	7000000	15.7614	2500000	14.7318	14	0	0	0	0.3	2	0.666667
1	1	0	3	1	50	9000000	16.0127	6250000	15.6481	14	1	0	0	1	3	0
1	0	1	4	0	35	5000000	15.425	2500000	14.7318	12	1	0	0	0	3	0.666667
0	0	0	1	1	51	9000000	16.0127	100000000	18.4207	16	1	0	0	0.4	2	1
0	0	0	5	1	40	1000000	13.8155	2500000	14.7318	16	0	0	0	0.7	3	1
0	0	0	2	0	45	5000000	15.425	8750000	15.9846	16	1	0	0	0.4	3	0.666667
0	0	0	1	0	34	5000000	15.425	3750000	15.1373	12	1	0	0	0.5	3	1
1	0	1	4	1	67	5000000	15.425	12500000	16.3412	16	1	0	0	0.7	4	0.666667
0	0	0	1	1	50	20000000	16.8112	75000000	18.133	12	1	0	0	0	3	1
0	0	0	1	1	29	5000000	15.425	3750000	15.1373	16	0	0	0	0.2	3	0.666667
1	0	1	2	0	46	9000000	16.0127	40000000	17.5044	16	1	0	0	0.7	2	1
1	0	1	4	1	34	13000000	16.3805	40000000	17.5044	18	1	0	0	0.5	4	1
1	1	0	1	1	46	13000000	16.3805	75000000	18.133	16	0	1	0	0.5	4	1
1	0	1	2	0	34	9000000	16.0127	3750000	15.1373	16	1	0	0	0.2	4	1
1	0	1	2	0	44	9000000	16.0127	6250000	15.6481	16	1	0	0	0.5	4	1
1	0	1	2	0	43	3000000	14.9141	3750000	15.1373	16	0	0	0	0.7	4	0.666667
1	1	0	3	1	57	11000000	16.2134	2500000	14.7318	16	1	0	0	0.6	1	1
1	1	0	1	0	50	5000000	15.425	17500000	16.6777	14	0	0	0	0.6	4	1
1	1	0	3	1	30	3000000	14.9141	2500000	14.7318	14	0	0	1	0.9	3	0.666667
1	1	0	4	0	31	5000000	15.425	25000000	17.0344	16	1	0	0	0.7	3	0
1	0	1	3	1	39	11000000	16.2134	17500000	16.6777	18	1	0	0	0.5	2	1
1	0	1	1	1	29	7000000	15.7614	3750000	15.1373	16	1	0	0	0.7	2	1
1	0	1	2	0	29	3000000	14.9141	8750000	15.9846	14	0	0	0	0.7	4	0.666667
1	0	1	2	0	23	3000000	14.9141	2500000	14.7318	14	0	0	0	0.8	3	0
1	0	1	1	1	35	9000000	16.0127	12500000	16.3412	19.5	0	0	0	0.6	4	0.333333
1	0	1	2	1	24	3000000	14.9141	2500000	14.7318	16	0	0	0	0.4	3	1
1	1	0	4	1	51	11000000	16.2134	17500000	16.6777	16	1	0	0	0.7	3	1
1	0	1	2	0	27	5000000	15.425	3750000	15.1373	12	0	0	0	0.6	2	1
1	0	1	2	0	46	13000000	16.3805	17500000	16.6777	16	1	0	0	0.3	4	1
1	0	1	1	1	49	9000000	16.0127	25000000	17.0344	16	1	0	0	0.7	4	1
0	0	0	3	1	73	5000000	15.425	40000000	17.5044	14	1	0	1	0.7	3	0.333333
1	0	1	2	0	65	5000000	15.425	2500000	14.7318	14	1	0	0	0.5	4	0.666667
1	0	1	1	1	40	19000000	16.7599	12500000	16.3412	18	1	0	0	0.5	4	1
0	0	0	1	1	54	7000000	15.7614	12500000	16.3412	16	1	0	0	0.5	1	1
1	0	1	2	1	41	7000000	15.7614	3750000	15.1373	16	1	0	0	0.5	3	0.666667
0	0	0	2	1	23	3000000	14.9141	2500000	14.7318	16	0	0	0	0.6	2	0.666667
1	1	0	1	1	55	11000000	16.2134	75000000	18.133	16	0	0	0	0.7	4	1
1	1	0	1	0	44	7000000	15.7614	25000000	17.0344	16	1	0	0	0.7	4	0
1	0	1	1	1	34	7000000	15.7614	12500000	16.3412	14	1	0	0	0.4	2	1
1	0	1	2	0	40	3000000	14.9141	2500000	14.7318	12	1	0	0	0.6	3	0.333333
1	1	0	2	1	34	7000000	15.7614	6250000	15.6481	18	1	0	0	1	4	1
0	0	0	4	0	53	7000000	15.7614	12500000	16.3412	14	1	0	0	0.7	3	0.333333
1	0	1	2	1	60	7000000	15.7614	8750000	15.9846	12	1	0	0	0.4	3	0.333333
0	0	0	2	1	55	11000000	16.2134	75000000	18.133	16	1	0	0	0.7	5	1
1	0	1	2	1	31	7000000	15.7614	17500000	16.6777	16	1	0	0	0.4	2	0.333333
1	0	1	4	1	66	9000000	16.0127	12500000	16.3412	12	1	0	0	0.2	3	1
1	1	0	2	0	36	1500000	14.221	25000000	17.0344	12	0	0	0	0.5	3	1
0	0	0	3	1	70	3000000	14.9141	25000000	17.0344	12	0	0	1	0.8	4	1
1	1	0	2	1	49	5000000	15.425	75000000	18.133	16	1	0	0	0.5	4	1
1	0	1	3	1	41	3000000	14.9141	3750000	15.1373	14	0	1	0	0.4	3	1
0	0	0	3	1	60	3000000	14.9141	3750000	15.1373	16	0	1	0	0.6	3	1
0	0	0	4	1	48	1500000	14.221	2500000	14.7318	16	0	0	0	0.4	2	1
1	1	0	1	1	60	15000000	16.5236	40000000	17.5044	16	1	0	0	0.7	4	1
1	1	0	2	1	37	7000000	15.7614	25000000	17.0344	16	0	0	0	0.5	3	1
1	0	1	2	1	41	15000000	16.5236	75000000	18.133	21	1	0	0	0.5	3	1
1	0	1	2	1	54	15000000	16.5236	3750000	15.1373	16	1	0	0	0.3	4	0.666667
1	0	1	2	1	26	3000000	14.9141	3750000	15.1373	16	0	0	0	0.8	4	1
1	0	1	2	1	31	7000000	15.7614	12500000	16.3412	16	0	0	0	0.5	3	0.666667
1	0	1	2	0	29	13000000	16.3805	17500000	16.6777	16	1	0	0	0.5	3	1
0	0	0	4	1	35	9000000	16.0127	40000000	17.5044	16	1	0	0	0.6	1	1
1	1	0	2	0	35	7000000	15.7614	3750000	15.1373	18	1	0	0	0.2	4	1
1	0	1	2	1	36	7000000	15.7614	3750000	15.1373	16	1	0	0	0.6	2	1
1	1	0	1	0	40	5000000	15.425	12500000	16.3412	12	1	0	0	0.6	4	1
1	1	0	3	0	46	17000000	16.6487	25000000	17.0344	16	1	0	0	0.7	3	1
1	0	1	2	1	61	15000000	16.5236	12500000	16.3412	16	1	0	0	0.6	4	0.666667
1	0	1	2	0	24	5000000	15.425	2500000	14.7318	16	0	0	0	0.5	2	1
0	0	0	1	1	36	3000000	14.9141	25000000	17.0344	18	0	0	0	1	2	1
1	0	1	3	0	48	5000000	15.425	2500000	14.7318	12	0	1	0	0.6	5	0.333333
1	1	0	2	1	33	5000000	15.425	6250000	15.6481	12	0	0	0	1	4	1
1	1	0	4	1	55	11000000	16.2134	3750000	15.1373	16	1	0	0	0.5	5	0.666667
0	0	0	3	1	39	9000000	16.0127	40000000	17.5044	16	1	0	0	0.5	3	0.666667
0	0	0	1	0	40	7000000	15.7614	17500000	16.6777	21	0	0	0	0.5	3	0.666667
1	1	0	3	1	67	1500000	14.221	3750000	15.1373	16	0	0	1	0.5	3	0.666667
0	0	0	2	0	43	5000000	15.425	12500000	16.3412	16	1	0	0	0.4	5	0.666667
1	1	0	4	1	65	1500000	14.221	2500000	14.7318	13	1	0	0	0.7	3	1
1	0	1	3	1	39	5000000	15.425	6250000	15.6481	14	1	0	0	0.3	2	1
0	0	0	2	1	41	5000000	15.425	40000000	17.5044	16	1	0	0	0.6	3	1
0	0	0	1	1	57	13000000	16.3805	40000000	17.5044	16	1	0	0	0.7	3	1
0	0	0	2	1	67	7000000	15.7614	100000000	18.4207	16	1	0	1	0.7	4	0.666667
1	0	1	4	0	30	3000000	14.9141	2500000	14.7318	16	0	0	0	0.8	4	1
0	0	0	3	1	40	7000000	15.7614	3750000	15.1373	16	1	0	0	0.3	3	0.333333
0	0	0	3	1	59	17000000	16.6487	17500000	16.6777	16	1	0	0	0.5	2	1
1	0	1	1	1	29	5000000	15.425	2500000	14.7318	16	0	0	0	0.6	4	1
1	1	0	3	0	50	9000000	16.0127	75000000	18.133	16	0	0	1	0.6	5	1
1	1	0	2	1	41	9000000	16.0127	8750000	15.9846	16	1	0	0	0.5	3	1
1	0	1	4	1	70	7000000	15.7614	25000000	17.0344	16	1	0	1	0.6	3	0.666667
0	0	0	2	0	44	5000000	15.425	75000000	18.133	18	0	0	0	0.5	5	1
1	1	0	2	1	68	3000000	14.9141	17500000	16.6777	14	0	1	0	0.5	2	1
1	0	1	3	1	34	9000000	16.0127	3750000	15.1373	13	1	0	0	0.5	4	0.666667
1	0	1	4	1	46	9000000	16.0127	3750000	15.1373	18	0	1	0	0.5	2	1
0	0	0	2	1	69	3000000	14.9141	100000000	18.4207	16	0	1	1	0.2	3	0.666667
0	0	0	4	0	28	9000000	16.0127	3750000	15.1373	16	1	0	0	0.3	3	1
0	0	0	2	0	51	9000000	16.0127	100000000	18.4207	14	0	0	1	0.5	4	0.666667
1	0	1	3	1	29	5000000	15.425	3750000	15.1373	16	0	0	0	0.2	3	1
1	0	1	3	0	55	20000000	16.8112	100000000	18.4207	16	1	0	0	1	3	1
1	1	0	2	1	40	7000000	15.7614	6250000	15.6481	16	1	0	0	0.7	4	1
1	0	1	2	0	25	1000000	13.8155	2500000	14.7318	18	0	0	0	0.4	3	0.666667
0	0	0	2	1	58	11000000	16.2134	40000000	17.5044	16	0	0	0	0.2	4	0.666667
1	0	1	2	1	34	5000000	15.425	8750000	15.9846	16	1	0	0	0.6	4	0.666667
0	0	0	2	1	40	11000000	16.2134	8750000	15.9846	17	1	0	0	0.3	3	1
1	0	1	3	1	49	5000000	15.425	8750000	15.9846	16	0	0	0	0.7	5	1
1	1	0	5	1	34	7000000	15.7614	2500000	14.7318	14	1	0	0	0.6	2	1
1	0	1	1	0	25	1500000	14.221	2500000	14.7318	14	0	0	0	0.5	4	0.666667
1	1	0	2	1	30	3000000	14.9141	12500000	16.3412	16	0	0	0	0.7	3	0
1	0	1	4	1	34	7000000	15.7614	8750000	15.9846	14	1	0	0	0.2	3	1
0	0	0	2	1	64	3000000	14.9141	6250000	15.6481	16	1	0	1	0.8	5	1
0	0	0	3	1	45	3000000	14.9141	2500000	14.7318	12	0	0	1	1	2	1
1	0	1	3	0	34	3000000	14.9141	3750000	15.1373	12	0	0	0	0.6	4	1
1	1	0	2	1	29	13000000	16.3805	17500000	16.6777	16	1	0	0	0.7	3	0.666667
1	0	1	2	1	29	5000000	15.425	3750000	15.1373	16	0	0	0	0.7	4	1
1	0	1	3	1	43	9000000	16.0127	17500000	16.6777	16	1	0	0	0.7	4	1
1	0	1	3	1	28	9000000	16.0127	3750000	15.1373	16	1	0	0	0.5	3	1
0	0	0	2	1	41	15000000	16.5236	12500000	16.3412	16	1	0	0	1	2	0.666667
1	0	1	2	0	39	7000000	15.7614	2500000	14.7318	12	1	0	0	0.4	1	0.666667
1	0	1	2	1	40	7000000	15.7614	6250000	15.6481	16	1	0	0	0.2	3	1
1	0	1	3	0	39	5000000	15.425	12500000	16.3412	12	1	0	0	0.7	4	1
0	0	0	2	1	47	11000000	16.2134	2500000	14.7318	16	1	0	0	0.5	4	0.666667
0	0	0	1	1	43	1000000	13.8155	2500000	14.7318	17	0	0	1	0.2	3	1
0	0	0	2	1	21	1000000	13.8155	2500000	14.7318	16	0	0	0	0.5	4	1
1	1	0	2	1	41	20000000	16.8112	100000000	18.4207	17	1	0	0	0.6	3	1
1	0	1	3	0	36	1500000	14.221	2500000	14.7318	14	0	1	0	0.7	4	0.333333
1	0	1	2	1	45	7000000	15.7614	17500000	16.6777	12	1	0	0	1	3	1
1	0	1	2	1	33	11000000	16.2134	17500000	16.6777	16	1	0	0	1	3	1
1	1	0	1	0	34	7000000	15.7614	12500000	16.3412	16	1	0	0	0.2	3	0.333333
1	0	1	2	1	39	9000000	16.0127	17500000	16.6777	16	1	0	0	0.4	5	1
1	0	1	2	0	33	11000000	16.2134	40000000	17.5044	16	1	0	0	0.5	5	1
1	0	1	4	0	47	9000000	16.0127	6250000	15.6481	12	1	0	0	0.5	4	1
1	0	1	2	0	40	20000000	16.8112	25000000	17.0344	16	1	0	0	0.2	3	0
1	0	1	5	0	28	1500000	14.221	3750000	15.1373	18	0	0	0	0.8	3	0.666667
1	0	1	2	0	39	9000000	16.0127	8750000	15.9846	14	1	0	0	0.4	4	1
1	0	1	3	0	37	9000000	16.0127	3750000	15.1373	16	1	0	0	0.6	4	0.333333
0	0	0	2	1	54	5000000	15.425	8750000	15.9846	12	0	0	0	0.5	4	1
1	0	1	3	0	44	5000000	15.425	2500000	14.7318	14	0	0	0	0.5	3	0
1	0	1	5	1	45	9000000	16.0127	17500000	16.6777	14	0	0	0	0.5	3	0.666667
1	1	0	4	1	33	5000000	15.425	6250000	15.6481	16	0	0	0	0.4	4	1
1	0	1	2	0	31	3000000	14.9141	3750000	15.1373	14	0	0	0	0.6	4	0.666667
0	0	0	1	1	56	9000000	16.0127	100000000	18.4207	16	0	0	0	0.3	3	1
1	0	1	1	1	31	3000000	14.9141	2500000	14.7318	16	0	0	0	0.6	2	1
0	0	0	1	1	41	9000000	16.0127	8750000	15.9846	16	1	0	0	0.4	3	1
0	0	0	2	1	43	7000000	15.7614	3750000	15.1373	12	1	0	0	0.7	2	1
1	0	1	2	0	49	5000000	15.425	6250000	15.6481	12	0	0	0	0.6	3	0.333333
1	0	1	2	0	30	1500000	14.221	2500000	14.7318	14	0	1	0	0.2	3	0
0	0	0	3	1	40	5000000	15.425	12500000	16.3412	12	1	0	0	0.5	3	1
0	0	0	1	1	43	5000000	15.425	25000000	17.0344	16	1	0	0	0.7	2	1
0	0	0	4	1	74	3000000	14.9141	2500000	14.7318	16	1	0	1	0.4	2	1
1	0	1	4	1	47	20000000	16.8112	75000000	18.133	16	1	0	0	0.6	3	1
1	0	1	1	1	40	17000000	16.6487	75000000	18.133	16	0	0	0	0.7	4	1
1	0	1	3	1	22	11000000	16.2134	40000000	17.5044	16	0	0	0	0.2	3	0.333333
0	0	0	2	1	35	9000000	16.0127	3750000	15.1373	12	1	0	0	0.6	3	0
0	0	0	1	0	48	17000000	16.6487	8750000	15.9846	16	1	0	0	0.5	5	1
1	0	1	3	1	27	3000000	14.9141	2500000	14.7318	16	0	0	0	0.1	3	0
0	0	0	1	1	65	13000000	16.3805	75000000	18.133	16	1	0	0	0.7	4	1
0	0	0	1	1	55	9000000	16.0127	75000000	18.133	12	0	0	0	0.3	3	1
1	0	1	4	1	39	11000000	16.2134	3750000	15.1373	18	1	0	0	0.2	3	0.666667
0	0	0	4	1	29	11000000	16.2134	8750000	15.9846	16	0	1	0	0.4	2	1
1	0	1	2	1	24	1500000	14.221	3750000	15.1373	16	0	0	0	0.7	2	1
1	1	0	2	1	43	20000000	16.8112	75000000	18.133	16	1	0	0	0.6	3	0.666667
1	0	1	5	0	46	7000000	15.7614	8750000	15.9846	12	1	0	0	0.7	4	0.666667
1	0	1	2	1	27	5000000	15.425	6250000	15.6481	18	0	0	0	0.3	3	1
1	1	0	4	0	37	7000000	15.7614	3750000	15.1373	12	1	0	0	0.3	3	0.666667
1	1	0	3	0	32	20000000	16.8112	100000000	18.4207	12	0	0	0	0.1	3	0
1	1	0	3	1	35	7000000	15.7614	6250000	15.6481	16	1	0	0	0.2	3	1
0	0	0	1	1	62	11000000	16.2134	12500000	16.3412	14	1	0	0	0.2	4	1
1	0	1	2	1	27	5000000	15.425	8750000	15.9846	18	0	0	0	0.9	3	0.666667
1	1	0	2	1	40	9000000	16.0127	12500000	16.3412	14	1	0	0	0.2	3	1
1	0	1	2	1	47	5000000	15.425	8750000	15.9846	12	1	0	0	0.6	3	1
1	0	1	2	1	46	9000000	16.0127	3750000	15.1373	16	1	0	0	0.4	4	1
0	0	0	1	1	46	5000000	15.425	2500000	14.7318	16	1	0	0	1	3	0.666667
1	0	1	2	1	30	5000000	15.425	2500000	14.7318	12	1	0	0	0.4	3	0.666667
0	0	0	3	1	50	3000000	14.9141	3750000	15.1373	12	0	0	0	0.3	1	1
1	0	1	1	1	29	5000000	15.425	2500000	14.7318	16	1	0	0	0.5	3	0.333333
1	0	1	3	0	39	13000000	16.3805	40000000	17.5044	16	1	0	0	0.2	5	0.666667
1	0	1	2	1	45	9000000	16.0127	17500000	16.6777	16	0	1	0	0.2	4	1
1	1	0	3	1	51	5000000	15.425	3750000	15.1373	16	1	0	0	0.7	1	0.333333
1	0	1	3	1	47	9000000	16.0127	100000000	18.4207	16	0	0	0	0.2	4	1
1	0	1	1	1	44	11000000	16.2134	40000000	17.5044	16	1	0	0	0.8	4	1
1	1	0	3	0	50	5000000	15.425	12500000	16.3412	14	1	0	0	0.7	5	0.666667
1	0	1	1	1	37	7000000	15.7614	8750000	15.9846	16	1	0	0	0.7	3	1
0	0	0	4	1	43	20000000	16.8112	100000000	18.4207	16	1	0	0	0.1	2	1
1	0	1	2	1	65	5000000	15.425	17500000	16.6777	16	1	0	0	0.7	1	1
1	0	1	3	1	61	9000000	16.0127	40000000	17.5044	14	1	0	0	0.7	3	0.666667
1	1	0	2	0	53	20000000	16.8112	17500000	16.6777	16	1	0	0	0.5	4	1
1	0	1	3	0	59	1500000	14.221	25000000	17.0344	14	0	0	0	0.7	4	1
1	1	0	2	1	38	7000000	15.7614	25000000	17.0344	16	0	0	0	0.3	2	0.666667
1	0	1	3	0	31	5000000	15.425	3750000	15.1373	12	1	0	0	0.1	2	1
1	0	1	2	0	32	5000000	15.425	8750000	15.9846	16	1	0	0	1	3	1
1	0	1	3	1	35	5000000	15.425	12500000	16.3412	16	1	0	0	0.5	2	1
1	0	1	2	1	35	9000000	16.0127	6250000	15.6481	18	1	0	0	0.4	3	1
0	0	0	1	1	40	5000000	15.425	2500000	14.7318	16	1	0	0	0.6	3	1
1	1	0	4	1	48	9000000	16.0127	8750000	15.9846	18	0	0	0	0.2	4	1
1	0	1	2	1	22	3000000	14.9141	2500000	14.7318	16	0	0	0	0.7	2	1
0	0	0	1	1	46	9000000	16.0127	40000000	17.5044	16	1	0	0	0.6	3	0.333333
0	0	0	3	0	56	1500000	14.221	2500000	14.7318	12	1	0	0	0.7	3	0.333333
0	0	0	2	0	32	3000000	14.9141	3750000	15.1373	14	0	1	0	0.3	5	0.666667
1	0	1	1	1	38	20000000	16.8112	75000000	18.133	18	1	0	0	0.6	4	1
1	1	0	2	0	47	5000000	15.425	12500000	16.3412	14	0	0	0	0.5	3	1
1	1	0	3	1	40	11000000	16.2134	25000000	17.0344	16	1	0	0	0.3	3	0.666667
1	0	1	3	1	51	1000000	13.8155	2500000	14.7318	16	0	0	1	0.7	4	1
1	0	1	2	1	42	13000000	16.3805	25000000	17.0344	16	0	0	0	0.6	2	0.666667
1	1	0	2	0	54	7000000	15.7614	8750000	15.9846	14	0	0	0	0.7	3	0.333333
1	1	0	2	1	45	7000000	15.7614	8750000	15.9846	16	1	0	0	0.5	3	1
1	1	0	2	1	62	1500000	14.221	6250000	15.6481	16	0	0	1	0.4	3	1
1	0	1	3	0	28	3000000	14.9141	8750000	15.9846	13	0	0	0	0.7	3	1
1	0	1	4	0	25	3000000	14.9141	6250000	15.6481	16	0	0	0	0.2	3	0
1	0	1	3	1	34	11000000	16.2134	17500000	16.6777	16	1	0	0	0.5	4	0.333333
1	0	1	2	0	25	3000000	14.9141	2500000	14.7318	16	0	0	0	0.8	3	0.666667
1	0	1	2	0	28	7000000	15.7614	8750000	15.9846	16	1	0	0	0.5	3	1
0	0	0	4	1	47	1000000	13.8155	2500000	14.7318	12	0	0	1	0.3	3	1
1	0	1	2	0	34	9000000	16.0127	8750000	15.9846	18	1	0	0	1	4	1
1	0	1	4	0	31	5000000	15.425	3750000	15.1373	14	1	0	0	0.3	3	0.666667
1	0	1	4	1	46	7000000	15.7614	8750000	15.9846	16	1	0	0	0.7	2	1
1	0	1	2	0	31	3000000	14.9141	6250000	15.6481	14	1	0	0	0.6	3	1
1	0	1	2	1	42	5000000	15.425	6250000	15.6481	12	1	0	0	0.2	3	0.333333
1	0	1	1	1	39	9000000	16.0127	12500000	16.3412	14	1	0	0	0.2	3	1
0	0	0	2	1	68	3000000	14.9141	3750000	15.1373	16	1	0	1	0.7	4	1
1	0	1	1	1	31	5000000	15.425	12500000	16.3412	16	0	0	0	0.6	5	1
1	0	1	2	0	27	3000000	14.9141	2500000	14.7318	16	0	0	0	0.4	3	0.666667
1	0	1	3	1	42	7000000	15.7614	3750000	15.1373	12	1	0	0	0.5	3	0.666667
0	0	0	1	0	52	7000000	15.7614	40000000	17.5044	14	0	0	0	0.6	3	1
1	0	1	4	1	28	9000000	16.0127	3750000	15.1373	16	0	0	0	0.5	3	0
0	0	0	2	0	53	3000000	14.9141	8750000	15.9846	18	0	1	0	0.8	5	1
1	0	1	2	1	32	5000000	15.425	6250000	15.6481	16	0	0	0	0.4	3	1
0	0	0	3	1	51	1000000	13.8155	12500000	16.3412	16	0	0	1	0.7	1	1
1	0	1	2	1	29	9000000	16.0127	8750000	15.9846	16	1	0	0	0.8	3	0.666667
1	0	1	2	1	37	7000000	15.7614	2500000	14.7318	10.5	1	0	0	0.5	1	1
1	0	1	2	1	35	3000000	14.9141	3750000	15.1373	12	0	0	0	0.5	2	0.333333
1	1	0	4	1	35	9000000	16.0127	2500000	14.7318	16	1	0	0	0.9	3	1
1	1	0	4	1	38	19000000	16.7599	40000000	17.5044	16	1	0	0	1	5	0.666667
1	0	1	2	1	56	5000000	15.425	3750000	15.1373	16	1	0	0	0.3	5	1
1	0	1	3	1	25	5000000	15.425	2500000	14.7318	16	0	0	0	0.2	3	1
1	0	1	4	1	30	5000000	15.425	6250000	15.6481	12	0	1	0	0.7	1	0.666667
1	0	1	3	0	46	7000000	15.7614	3750000	15.1373	18	0	0	0	0.6	4	0.666667
1	0	1	1	0	33	3000000	14.9141	3750000	15.1373	16	0	0	0	0.5	3	1
1	0	1	3	0	45	5000000	15.425	2500000	14.7318	14	1	0	0	0.2	5	0.666667
1	0	1	2	1	30	3000000	14.9141	12500000	16.3412	16	0	0	0	0.6	3	1
0	0	0	2	0	32	3000000	14.9141	2500000	14.7318	14	0	0	0	1	4	0.666667
1	0	1	2	0	27	5000000	15.425	2500000	14.7318	16	1	0	0	0.5	4	1
1	1	0	1	1	60	3000000	14.9141	3750000	15.1373	12	1	0	0	1	3	1
1	0	1	3	1	27	5000000	15.425	8750000	15.9846	16	0	0	0	0.4	3	1
0	0	0	2	1	50	3000000	14.9141	3750000	15.1373	16	0	0	0	0.6	3	0.666667
1	0	1	2	1	34	5000000	15.425	2500000	14.7318	16	1	0	0	1	2	0.666667
1	0	1	3	0	34	5000000	15.425	2500000	14.7318	16	1	0	0	0.7	3	0
1	1	0	2	0	33	1500000	14.221	3750000	15.1373	12	0	1	0	0.7	3	0.333333
0	0	0	3	1	39	7000000	15.7614	2500000	14.7318	10.5	1	0	0	0.5	3	0.333333
1	0	1	3	1	55	13000000	16.3805	12500000	16.3412	16	1	0	0	0.2	3	0.666667
0	0	0	1	0	31	7000000	15.7614	3750000	15.1373	16	1	0	0	0.2	3	0.333333
1	0	1	1	1	40	5000000	15.425	6250000	15.6481	16	1	0	0	0.7	4	1
1	0	1	4	0	36	7000000	15.7614	8750000	15.9846	14	1	0	0	0.7	3	1
0	0	0	1	1	46	1500000	14.221	2500000	14.7318	16	0	0	0	1	3	1
0	0	0	2	1	67	3000000	14.9141	25000000	17.0344	12	0	0	1	0.7	2	1
0	0	0	3	1	36	11000000	16.2134	2500000	14.7318	16	1	0	0	0.4	4	0.666667
0	0	0	3	1	44	9000000	16.0127	12500000	16.3412	16	1	0	0	0	3	1
1	0	1	1	1	32	5000000	15.425	2500000	14.7318	16	0	1	0	0.3	3	1
1	0	1	2	1	37	7000000	15.7614	17500000	16.6777	16	1	0	0	0.7	4	1
1	0	1	2	0	27	3000000	14.9141	2500000	14.7318	16	0	0	0	0.5	3	0.333333
1	0	1	2	0	45	9000000	16.0127	17500000	16.6777	16	1	0	0	1	2	0.666667
1	1	0	4	1	36	7000000	15.7614	3750000	15.1373	12	1	0	0	0.4	3	1
1	0	1	3	0	26	11000000	16.2134	3750000	15.1373	16	0	0	0	0.9	3	0
0	0	0	1	1	51	5000000	15.425	40000000	17.5044	10.5	1	0	0	0.3	2	1
1	0	1	1	0	23	5000000	15.425	3750000	15.1373	12	0	0	0	0.4	3	0.666667
0	0	0	2	1	31	3000000	14.9141	3750000	15.1373	18	0	0	0	0.9	3	0.333333
1	0	1	2	0	33	5000000	15.425	12500000	16.3412	16	1	0	0	0.3	5	0.666667
0	0	0	1	1	57	9000000	16.0127	25000000	17.0344	16	1	0	0	0.9	2	1
1	0	1	3	0	39	7000000	15.7614	6250000	15.6481	14	1	0	0	0.2	3	0.333333
1	1	0	3	1	40	3000000	14.9141	2500000	14.7318	16	0	1	0	0.3	1	1
1	0	1	2	0	44	5000000	15.425	2500000	14.7318	12	1	0	0	0.3	4	0.333333
0	0	0	1	0	24	3000000	14.9141	2500000	14.7318	16	0	0	0	0.4	3	1
1	0	1	4	1	24	1500000	14.221	3750000	15.1373	18	0	0	0	1	2	1
1	0	1	3	1	31	7000000	15.7614	3750000	15.1373	16	1	0	0	0.3	3	1
1	0	1	4	1	27	20000000	16.8112	100000000	18.4207	16	0	0	1	0.5	2	0
1	0	1	3	0	29	9000000	16.0127	3750000	15.1373	16	1	0	0	0.6	3	0.666667
0	0	0	2	0	38	17000000	16.6487	75000000	18.133	14	1	0	0	0.2	5	1
1	0	1	2	0	47	13000000	16.3805	75000000	18.133	18	1	0	0	0.4	4	0.666667
1	0	1	3	1	32	7000000	15.7614	6250000	15.6481	16	1	0	0	0.2	4	1
1	0	1	4	0	29	5000000	15.425	2500000	14.7318	16	0	0	0	0.3	3	0.666667
0	0	0	1	1	57	9000000	16.0127	12500000	16.3412	16	1	0	0	0.5	4	1
0	0	0	1	1	30	5000000	15.425	6250000	15.6481	21	0	0	0	0.7	2	0.666667
1	0	1	2	0	29	5000000	15.425	3750000	15.1373	14	0	1	0	0.5	4	0.333333
1	0	1	4	1	24	3000000	14.9141	2500000	14.7318	16	0	0	0	0.3	3	1
1	0	1	2	1	29	7000000	15.7614	12500000	16.3412	16	1	0	0	0.6	3	1
1	0	1	2	1	33	5000000	15.425	12500000	16.3412	16	0	0	0	0.7	3	1
1	0	1	1	0	41	7000000	15.7614	75000000	18.133	16	0	0	0	0.4	4	1
1	0	1	2	0	40	7000000	15.7614	12500000	16.3412	18	1	0	0	0.4	5	0.666667
1	0	1	3	0	33	5000000	15.425	3750000	15.1373	14	1	0	1	0.5	3	0.333333
1	0	1	1	1	47	7000000	15.7614	6250000	15.6481	16	0	0	0	0.6	5	1
1	0	1	3	1	53	3000000	14.9141	2500000	14.7318	14	0	1	0	0.6	3	1
1	0	1	4	0	30	7000000	15.7614	12500000	16.3412	16	1	0	0	0.5	2	1
1	0	1	3	0	23	1500000	14.221	2500000	14.7318	14	0	0	0	0.2	4	0
1	1	0	2	1	60	3000000	14.9141	100000000	18.4207	16	1	0	1	0.5	3	1
1	1	0	3	1	50	7000000	15.7614	75000000	18.133	12	1	0	0	0.3	2	1
1	1	0	1	0	35	5000000	15.425	8750000	15.9846	16	1	0	0	0.6	3	0.666667
1	0	1	2	1	37	9000000	16.0127	40000000	17.5044	14	1	0	0	0.8	4	0.666667
0	0	0	2	0	54	13000000	16.3805	40000000	17.5044	14	1	0	0	0.7	5	1
1	1	0	4	0	27	11000000	16.2134	3750000	15.1373	16	1	0	0	0.7	4	1
1	0	1	2	1	55	13000000	16.3805	12500000	16.3412	21	1	0	0	0.3	4	0.666667
0	0	0	4	0	48	9000000	16.0127	25000000	17.0344	16	0	1	0	0.6	3	1
1	0	1	2	0	23	3000000	14.9141	3750000	15.1373	16	0	0	0	0.3	2	0.666667
1	0	1	4	0	36	5000000	15.425	2500000	14.7318	12	1	0	0	0.6	3	0.333333
1	0	1	4	0	26	3000000	14.9141	3750000	15.1373	16	0	0	0	0.9	2	0.333333
0	0	0	3	1	39	20000000	16.8112	75000000	18.133	12	0	0	0	0.5	3	1
0	0	0	3	1	53	1000000	13.8155	2500000	14.7318	16	1	0	0	0	3	0
0	0	0	2	0	40	9000000	16.0127	12500000	16.3412	16	1	0	0	0.4	3	1
1	1	0	1	1	51	11000000	16.2134	40000000	17.5044	12	1	0	0	1	2	1
1	0	1	1	0	33	9000000	16.0127	3750000	15.1373	16	1	0	0	0.5	4	1
1	0	1	4	0	22	1000000	13.8155	2500000	14.7318	12	0	0	1	0.6	4	0.666667
1	1	0	3	1	51	9000000	16.0127	75000000	18.133	12	1	0	0	0	3	0.666667
1	0	1	2	1	33	5000000	15.425	3750000	15.1373	16	0	0	0	0.2	4	1
1	0	1	3	1	36	7000000	15.7614	40000000	17.5044	16	0	0	0	1	4	1
1	0	1	3	0	32	7000000	15.7614	12500000	16.3412	16	0	0	0	0.5	4	1
1	1	0	2	1	50	5000000	15.425	25000000	17.0344	16	0	0	0	0.4	3	0.666667
1	1	0	2	1	52	9000000	16.0127	25000000	17.0344	16	1	0	0	0.4	3	1
0	0	0	4	0	31	7000000	15.7614	17500000	16.6777	16	1	0	0	0.9	3	1
1	0	1	1	0	37	1500000	14.221	2500000	14.7318	12	0	0	0	0.4	4	0.666667
1	1	0	4	0	68	5000000	15.425	40000000	17.5044	16	1	0	1	0.6	4	1
1	1	0	2	1	43	13000000	16.3805	3750000	15.1373	10.5	1	0	0	0.4	3	1
1	0	1	4	0	26	7000000	15.7614	6250000	15.6481	16	1	0	0	0.4	3	0
1	0	1	2	1	42	9000000	16.0127	25000000	17.0344	16	1	0	0	0.4	2	1
0	0	0	2	1	66	5000000	15.425	100000000	18.4207	16	1	0	1	0.6	3	0.666667
1	1	0	4	1	50	3000000	14.9141	3750000	15.1373	10.5	0	0	0	0.2	3	0.333333
1	0	1	2	0	29	11000000	16.2134	8750000	15.9846	16	1	0	0	0.5	3	1
1	0	1	2	1	50	7000000	15.7614	3750000	15.1373	12	0	1	0	1	3	1
0	0	0	2	1	69	3000000	14.9141	3750000	15.1373	12	1	0	1	0.5	3	1
1	0	1	3	0	31	11000000	16.2134	2500000	14.7318	16	1	0	0	0.5	3	1
1	0	1	3	1	28	9000000	16.0127	25000000	17.0344	10.5	1	0	0	0.7	2	0.666667
1	1	0	2	0	35	3000000	14.9141	2500000	14.7318	12	1	0	0	0.4	5	0.666667
0	0	0	2	1	49	5000000	15.425	12500000	16.3412	12	1	0	0	1	3	1
1	1	0	2	1	65	3000000	14.9141	3750000	15.1373	14	1	0	1	0.3	4	1
0	0	0	1	1	56	9000000	16.0127	75000000	18.133	16	1	0	0	0.5	5	0.666667
1	0	1	4	1	42	7000000	15.7614	2500000	14.7318	16	1	0	0	0.2	5	1
0	0	0	3	0	41	7000000	15.7614	3750000	15.1373	18	0	0	0	0.7	5	0.333333
1	0	1	4	0	33	9000000	16.0127	12500000	16.3412	16	1	0	0	0.4	4	1
0	0	0	3	1	62	9000000	16.0127	8750000	15.9846	16	1	0	0	0.6	4	1
1	0	1	1	1	41	11000000	16.2134	6250000	15.6481	21	1	0	0	0.5	2	1
1	0	1	3	1	33	7000000	15.7614	8750000	15.9846	16	1	0	0	1	3	1
1	0	1	4	0	33	9000000	16.0127	2500000	14.7318	18	1	0	1	0.4	4	1
1	1	0	2	1	65	7000000	15.7614	3750000	15.1373	13	1	0	0	0.7	3	1
0	0	0	2	1	38	5000000	15.425	40000000	17.5044	16	0	0	1	0.9	4	1
0	0	0	2	0	46	13000000	16.3805	12500000	16.3412	12	1	0	0	0.5	3	0.333333
1	0	1	2	1	43	13000000	16.3805	12500000	16.3412	16	1	0	0	0.5	3	0.666667
0	0	0	1	0	43	20000000	16.8112	100000000	18.4207	16	1	0	0	0.5	5	0
1	0	1	2	0	29	11000000	16.2134	25000000	17.0344	18	1	0	0	0.5	4	1
0	0	0	2	1	37	3000000	14.9141	6250000	15.6481	12	0	0	0	0.2	3	0.666667
1	1	0	3	1	34	11000000	16.2134	12500000	16.3412	16	1	0	0	0.3	2	1
0	0	0	1	1	57	7000000	15.7614	8750000	15.9846	12	0	1	0	1	3	1
0	0	0	2	1	45	11000000	16.2134	25000000	17.0344	16	1	0	0	0.6	3	1
1	0	1	3	1	30	7000000	15.7614	8750000	15.9846	18	1	0	0	0.4	5	1
0	0	0	4	1	41	13000000	16.3805	40000000	17.5044	18	1	0	0	0.3	2	1
0	0	0	1	1	56	19000000	16.7599	75000000	18.133	16	1	0	0	0.5	5	1
1	0	1	2	1	39	7000000	15.7614	3750000	15.1373	12	1	0	0	0.7	2	1
1	0	1	2	1	26	7000000	15.7614	3750000	15.1373	18	1	0	0	0.4	4	1
0	0	0	4	0	59	11000000	16.2134	75000000	18.133	16	1	0	0	0.7	5	0.666667
1	1	0	1	1	48	11000000	16.2134	40000000	17.5044	16	1	0	0	0.9	2	0.333333
1	0	1	2	1	37	15000000	16.5236	17500000	16.6777	16	1	0	0	0.6	4	1
0	0	0	3	0	32	20000000	16.8112	75000000	18.133	16	1	0	0	0.4	3	1
0	0	0	2	1	57	11000000	16.2134	100000000	18.4207	16	1	0	0	0	3	0.333333
1	0	1	2	1	45	9000000	16.0127	12500000	16.3412	16	1	0	0	0.5	4	1
1	0	1	2	1	31	11000000	16.2134	3750000	15.1373	16	1	0	0	0.6	3	1
1	0	1	2	1	22	3000000	14.9141	2500000	14.7318	16	0	0	0	0.5	1	0.666667
0	0	0	2	0	28	7000000	15.7614	40000000	17.5044	16	0	0	0	0.6	4	1
1	0	1	2	0	31	9000000	16.0127	8750000	15.9846	16	1	0	0	0.6	3	1
1	1	0	2	0	61	7000000	15.7614	2500000	14.7318	12	1	0	0	0.5	3	1
1	0	1	4	0	53	11000000	16.2134	75000000	18.133	14	1	0	0	1	3	0
0	0	0	2	1	45	13000000	16.3805	75000000	18.133	16	1	0	0	0.5	2	1
1	1	0	3	0	60	20000000	16.8112	100000000	18.4207	16	0	1	0	0.7	4	0.666667
1	1	0	2	1	69	3000000	14.9141	25000000	17.0344	18	1	0	1	0.2	4	1
1	1	0	1	1	63	15000000	16.5236	100000000	18.4207	16	1	0	0	0.7	5	1
1	0	1	3	0	44	11000000	16.2134	3750000	15.1373	14	0	1	0	0.8	5	0.666667
1	1	0	3	1	42	3000000	14.9141	6250000	15.6481	16	0	0	0	0.4	3	1
0	0	0	3	0	51	9000000	16.0127	17500000	16.6777	16	1	0	0	0.5	3	1
1	0	1	2	0	33	7000000	15.7614	6250000	15.6481	16	1	0	0	0.6	3	1
1	0	1	3	0	34	3000000	14.9141	2500000	14.7318	12	0	0	0	0.2	3	0
1	0	1	2	0	28	5000000	15.425	6250000	15.6481	16	0	0	0	0.7	4	0.666667
1	0	1	4	1	56	9000000	16.0127	3750000	15.1373	12	1	0	0	0.2	3	1
1	0	1	2	1	49	7000000	15.7614	3750000	15.1373	16	1	0	0	0.4	4	1
1	0	1	2	0	28	3000000	14.9141	3750000	15.1373	16	0	0	0	0.5	4	1
1	0	1	4	1	35	7000000	15.7614	3750000	15.1373	16	1	0	0	0.5	2	0.666667
1	0	1	1	1	31	7000000	15.7614	3750000	15.1373	16	1	0	0	0.2	2	0.666667
0	0	0	2	1	58	5000000	15.425	40000000	17.5044	16	1	0	0	0.7	3	0.666667
1	0	1	2	1	38	3000000	14.9141	2500000	14.7318	12	1	0	0	0.2	3	0.666667
1	0	1	2	0	23	5000000	15.425	6250000	15.6481	16	0	0	0	0.6	4	1
0	0	0	2	0	72	3000000	14.9141	40000000	17.5044	14	1	0	0	0.7	3	1
1	1	0	3	1	48	3000000	14.9141	12500000	16.3412	16	0	0	0	0.2	3	1
1	0	1	1	1	31	9000000	16.0127	12500000	16.3412	16	1	0	0	0.3	3	1
1	0	1	1	1	29	5000000	15.425	6250000	15.6481	18	0	0	0	0.6	3	0.333333
1	0	1	3	1	47	15000000	16.5236	6250000	15.6481	16	1	0	0	0.6	2	1
1	0	1	2	1	27	3000000	14.9141	2500000	14.7318	16	0	0	0	1	2	0.666667
1	0	1	3	0	50	20000000	16.8112	40000000	17.5044	14	1	0	0	0.6	5	0.666667
1	0	1	2	0	46	5000000	15.425	3750000	15.1373	14	1	0	0	0.2	3	0.333333
0	0	0	2	1	57	9000000	16.0127	40000000	17.5044	16	1	0	0	0.6	2	1
1	1	0	3	0	20	5000000	15.425	12500000	16.3412	16	1	0	0	0.5	4	0
1	0	1	2	0	31	5000000	15.425	3750000	15.1373	16	0	0	0	0.9	5	1
0	0	0	3	1	29	5000000	15.425	2500000	14.7318	18	1	0	0	0.3	5	0.333333
1	0	1	4	1	44	9000000	16.0127	6250000	15.6481	16	0	0	0	0	2	1
1	0	1	2	1	25	3000000	14.9141	2500000	14.7318	16	0	0	0	0.8	3	0.666667
1	0	1	3	0	23	3000000	14.9141	2500000	14.7318	12	0	0	0	0.3	4	0.333333
1	1	0	3	0	33	5000000	15.425	2500000	14.7318	16	1	0	0	0.5	2	1
1	0	1	2	0	43	5000000	15.425	6250000	15.6481	14	1	0	0	0.3	3	1
1	0	1	1	1	38	20000000	16.8112	100000000	18.4207	16	0	0	0	0.3	3	0
1	0	1	4	1	43	7000000	15.7614	3750000	15.1373	16	1	0	0	0.5	3	1
1	0	1	3	1	51	5000000	15.425	8750000	15.9846	18	0	0	0	0.5	3	1
1	0	1	4	1	49	5000000	15.425	3750000	15.1373	12	1	0	0	0.4	3	0.666667
1	0	1	2	0	32	5000000	15.425	3750000	15.1373	16	0	0	0	0.6	3	0.666667
1	0	1	3	1	38	7000000	15.7614	40000000	17.5044	16	0	0	0	0.5	3	1
1	0	1	2	1	55	15000000	16.5236	17500000	16.6777	16	1	0	0	0.7	4	0.666667
1	0	1	2	0	28	5000000	15.425	8750000	15.9846	16	0	0	0	0.7	4	0.666667
1	0	1	1	1	22	1000000	13.8155	2500000	14.7318	16	0	0	0	0.3	4	1
1	0	1	2	1	29	5000000	15.425	6250000	15.6481	16	0	0	0	0.5	4	1
1	0	1	3	1	51	11000000	16.2134	17500000	16.6777	16	0	0	0	0.8	5	1
1	0	1	2	1	59	11000000	16.2134	17500000	16.6777	21	1	0	0	0.6	3	1
1	0	1	3	0	35	3000000	14.9141	6250000	15.6481	16	0	0	0	0.4	3	0
1	1	0	2	1	52	7000000	15.7614	3750000	15.1373	12	1	0	0	0.7	3	0.333333
0	0	0	2	1	53	9000000	16.0127	17500000	16.6777	16	1	0	0	0.5	2	0
1	1	0	1	0	64	19000000	16.7599	100000000	18.4207	16	1	0	0	0.8	4	1
1	0	1	2	1	24	5000000	15.425	2500000	14.7318	16	0	0	0	0.3	4	1
1	0	1	2	1	56	11000000	16.2134	25000000	17.0344	18	1	0	0	0.5	3	1
0	0	0	2	1	30	7000000	15.7614	8750000	15.9846	16	0	0	0	0.4	4	1
0	0	0	1	1	30	19000000	16.7599	40000000	17.5044	18	1	0	0	0.7	5	1
1	0	1	2	0	47	5000000	15.425	3750000	15.1373	14	1	0	0	0.7	5	1
1	0	1	2	0	28	5000000	15.425	6250000	15.6481	16	0	0	0	0.8	3	0.333333
1	0	1	2	0	42	3000000	14.9141	17500000	16.6777	14	0	1	0	0	1	0.333333
0	0	0	3	1	55	3000000	14.9141	3750000	15.1373	12	1	0	0	0.5	3	1
1	0	1	3	0	41	11000000	16.2134	17500000	16.6777	16	1	0	0	0.5	4	0.666667
0	0	0	2	1	34	7000000	15.7614	2500000	14.7318	12	1	0	0	0.1	5	1
0	0	0	2	1	43	9000000	16.0127	12500000	16.3412	16	1	0	0	1	1	1
1	0	1	3	1	42	7000000	15.7614	3750000	15.1373	16	1	0	0	0.3	2	0.333333
1	0	1	2	1	42	1500000	14.221	3750000	15.1373	12	0	0	0	0.7	5	0.666667
0	0	0	2	0	29	9000000	16.0127	8750000	15.9846	16	1	0	0	0.2	4	1
0	0	0	2	1	20	3000000	14.9141	25000000	17.0344	12	0	0	0	0.4	3	1
1	0	1	1	0	30	7000000	15.7614	8750000	15.9846	12	1	0	0	0	3	1
1	0	1	1	0	27	11000000	16.2134	6250000	15.6481	16	1	0	0	0.4	3	0.666667
1	0	1	1	1	37	5000000	15.425	6250000	15.6481	16	1	0	0	0.4	4	0.666667
0	0	0	1	0	39	13000000	16.3805	40000000	17.5044	16	1	0	0	0.5	4	1
1	1	0	2	0	42	7000000	15.7614	25000000	17.0344	16	0	0	0	0.7	2	0.666667
1	0	1	3	1	58	7000000	15.7614	6250000	15.6481	16	1	0	0	0.6	3	1
1	0	1	2	1	50	5000000	15.425	6250000	15.6481	16	0	1	0	0	4	1
1	0	1	2	1	28	11000000	16.2134	6250000	15.6481	16	1	0	0	0.4	4	1
0	0	0	2	1	39	7000000	15.7614	12500000	16.3412	17	1	0	0	0.4	4	1
1	0	1	1	1	34	7000000	15.7614	6250000	15.6481	18	0	0	0	0.6	3	1
1	0	1	1	1	40	5000000	15.425	3750000	15.1373	16	1	0	0	0.6	3	1
1	1	0	4	1	47	5000000	15.425	3750000	15.1373	16	1	0	0	0.6	5	1
1	0	1	3	1	53	7000000	15.7614	6250000	15.6481	16	1	0	0	0.5	2	1
0	0	0	3	1	40	9000000	16.0127	12500000	16.3412	14	0	0	0	0.6	3	1
0	0	0	1	1	57	5000000	15.425	6250000	15.6481	12	0	1	0	0	3	1
1	0	1	2	1	28	5000000	15.425	12500000	16.3412	16	0	0	0	0.5	4	1
0	0	0	2	1	45	3000000	14.9141	6250000	15.6481	16	0	0	0	0.5	4	0.666667
1	0	1	3	1	31	15000000	16.5236	8750000	15.9846	18	1	0	0	0.4	3	1
1	0	1	3	0	25	5000000	15.425	3750000	15.1373	16	0	0	0	0.6	4	0.666667
1	0	1	2	0	29	9000000	16.0127	8750000	15.9846	18	1	0	0	0.4	4	1
1	1	0	2	0	40	9000000	16.0127	12500000	16.3412	18	1	0	0	0.2	2	0.333333
1	0	1	2	1	44	3000000	14.9141	25000000	17.0344	16	0	1	0	0.3	2	0.666667
0	0	0	3	1	36	15000000	16.5236	17500000	16.6777	16	0	0	0	0.4	4	1
1	0	1	3	1	30	5000000	15.425	3750000	15.1373	16	0	0	0	0.2	3	0
1	0	1	3	0	36	13000000	16.3805	40000000	17.5044	16	1	0	0	0.6	4	1
1	0	1	3	0	30	1500000	14.221	2500000	14.7318	12	0	0	0	0.3	2	0
1	0	1	2	1	34	15000000	16.5236	25000000	17.0344	16	1	0	0	0	4	0.666667
1	0	1	1	1	34	7000000	15.7614	6250000	15.6481	16	1	0	0	0.4	3	0.666667
0	0	0	2	0	40	9000000	16.0127	12500000	16.3412	16	1	0	0	0.5	5	1
1	0	1	2	0	33	9000000	16.0127	8750000	15.9846	16	1	0	0	0.3	5	0.666667
0	0	0	3	1	39	17000000	16.6487	12500000	16.3412	13	1	0	0	0.5	1	0.666667
1	0	1	4	1	26	5000000	15.425	6250000	15.6481	18	0	0	1	0.8	4	1
0	0	0	2	1	45	1500000	14.221	3750000	15.1373	16	0	0	0	0.7	2	1
0	0	0	1	1	46	20000000	16.8112	100000000	18.4207	16	0	1	0	1	5	1
1	0	1	2	0	28	7000000	15.7614	3750000	15.1373	16	1	0	0	0.5	4	0.333333
1	0	1	4	0	54	13000000	16.3805	12500000	16.3412	12	1	0	0	0.2	3	0
1	1	0	3	1	32	5000000	15.425	6250000	15.6481	16	1	0	0	0.7	3	0.333333
1	1	0	2	1	58	11000000	16.2134	3750000	15.1373	16	1	0	0	0.5	3	0.666667
1	0	1	2	1	43	11000000	16.2134	17500000	16.6777	16	1	0	0	0.5	4	1
0	0	0	3	0	33	19000000	16.7599	40000000	17.5044	17	1	0	0	0.6	5	1
1	0	1	1	0	48	5000000	15.425	40000000	17.5044	14	0	0	0	0.9	4	1
1	0	1	1	0	29	5000000	15.425	2500000	14.7318	16	1	0	0	0.6	4	0.666667
0	0	0	2	1	28	5000000	15.425	8750000	15.9846	16	1	0	0	0.3	5	1
1	1	0	2	1	34	11000000	16.2134	17500000	16.6777	16	1	0	0	0.3	4	1
0	0	0	3	1	30	5000000	15.425	40000000	17.5044	16	1	0	0	0.6	5	1
1	0	1	2	1	32	11000000	16.2134	8750000	15.9846	16	1	0	0	0.4	3	1
1	0	1	3	1	29	5000000	15.425	3750000	15.1373	16	1	0	0	0.5	4	0.333333
0	0	0	1	1	41	13000000	16.3805	3750000	15.1373	18	1	0	0	0.5	4	0.666667
0	0	0	3	0	60	9000000	16.0127	25000000	17.0344	14	1	0	0	0.7	3	0.333333
1	1	0	2	1	45	15000000	16.5236	8750000	15.9846	16	1	0	0	0.5	3	0.666667
1	0	1	3	1	44	7000000	15.7614	17500000	16.6777	16	1	0	0	0.6	2	1
1	1	0	2	1	38	7000000	15.7614	6250000	15.6481	16	1	0	0	0.7	3	1
1	0	1	2	0	41	7000000	15.7614	2500000	14.7318	12	1	0	0	0.5	3	0
1	1	0	1	1	48	15000000	16.5236	40000000	17.5044	18	1	0	0	0.8	4	1
1	0	1	3	1	40	1500000	14.221	3750000	15.1373	16	0	0	0	0.7	3	0
1	0	1	2	1	39	3000000	14.9141	2500000	14.7318	16	1	0	0	0.3	2	1
1	0	1	3	1	45	5000000	15.425	2500000	14.7318	16	1	0	0	0.5	2	1
1	0	1	4	0	46	3000000	14.9141	2500000	14.7318	12	1	0	0	0.5	3	0.333333
0	0	0	1	1	62	5000000	15.425	75000000	18.133	16	1	0	1	0.9	5	1
0	0	0	2	1	46	3000000	14.9141	3750000	15.1373	12	1	0	0	0.7	2	0.666667
1	1	0	2	1	40	7000000	15.7614	25000000	17.0344	14	0	0	0	0.6	2	1
0	0	0	1	1	52	9000000	16.0127	6250000	15.6481	16	1	0	0	0.5	4	0.333333
0	0	0	3	1	42	7000000	15.7614	2500000	14.7318	16	1	0	0	0.7	3	1
1	0	1	3	0	26	3000000	14.9141	2500000	14.7318	16	0	0	0	0.5	3	0
1	0	1	1	1	55	9000000	16.0127	12500000	16.3412	16	0	0	0	0.2	5	1
1	1	0	2	1	60	3000000	14.9141	75000000	18.133	18	1	0	0	0.7	3	1
1	1	0	2	1	35	9000000	16.0127	12500000	16.3412	12	1	0	0	0.7	3	0.666667
1	0	1	1	0	52	7000000	15.7614	40000000	17.5044	18	0	0	0	0.4	3	1
1	1	0	3	0	52	1500000	14.221	12500000	16.3412	12	0	0	0	0.6	4	0.666667
1	0	1	2	0	38	3000000	14.9141	12500000	16.3412	12	1	0	0	0.7	3	0.666667
0	0	0	5	1	47	7000000	15.7614	40000000	17.5044	12	1	0	0	0.7	3	0.666667
1	0	1	2	0	38	5000000	15.425	12500000	16.3412	16	0	0	0	0.7	5	1
1	0	1	2	0	50	5000000	15.425	3750000	15.1373	16	1	0	0	0.3	3	1
1	0	1	3	0	34	1500000	14.221	2500000	14.7318	16	0	1	0	0.5	3	0
1	0	1	3	0	31	3000000	14.9141	3750000	15.1373	16	0	0	0	0.6	4	1
1	0	1	2	0	23	3000000	14.9141	2500000	14.7318	16	0	0	0	0.6	5	0.666667
1	0	1	2	0	23	3000000	14.9141	2500000	14.7318	14	0	0	0	0.5	4	1
0	0	0	3	1	27	5000000	15.425	6250000	15.6481	18	0	0	0	1	4	0.666667
0	0	0	1	1	36	7000000	15.7614	12500000	16.3412	16	1	0	0	0.4	1	1
1	0	1	2	1	34	7000000	15.7614	40000000	17.5044	18	0	0	0	0.6	3	0.333333
0	0	0	4	1	42	9000000	16.0127	8750000	15.9846	16	1	0	0	0.7	3	0
1	0	1	2	0	39	9000000	16.0127	3750000	15.1373	16	1	0	0	0.5	3	1
1	0	1	3	1	34	9000000	16.0127	12500000	16.3412	18	1	0	0	0.9	5	1
0	0	0	1	1	67	7000000	15.7614	40000000	17.5044	18	1	0	1	0.5	3	1
0	0	0	3	1	44	11000000	16.2134	75000000	18.133	16	1	0	0	0.4	4	1
0	0	0	4	0	34	7000000	15.7614	8750000	15.9846	16	0	0	0	0.2	3	1
1	0	1	2	1	57	11000000	16.2134	12500000	16.3412	16	1	0	0	0.5	3	1
1	0	1	4	1	28	5000000	15.425	6250000	15.6481	16	0	0	0	0.5	4	1
1	0	1	2	0	32	3000000	14.9141	3750000	15.1373	16	0	0	0	0.2	3	0.666667
1	0	1	3	0	36	7000000	15.7614	3750000	15.1373	14	1	0	0	0.4	3	0
1	0	1	2	1	32	7000000	15.7614	12500000	16.3412	12	0	0	0	0.6	3	0.666667
1	1	0	2	1	49	7000000	15.7614	40000000	17.5044	14	0	0	0	0.6	2	1
1	0	1	2	0	21	1500000	14.221	3750000	15.1373	12	0	0	0	1	3	0.666667
1	0	1	3	0	34	3000000	14.9141	8750000	15.9846	16	0	0	0	0.4	3	0.333333
1	0	1	2	0	34	7000000	15.7614	12500000	16.3412	16	1	0	0	0.6	1	1
1	0	1	2	0	27	11000000	16.2134	12500000	16.3412	18	0	0	1	0.5	3	1
1	1	0	3	1	63	9000000	16.0127	25000000	17.0344	16	1	0	0	0.2	5	1
1	0	1	3	1	53	7000000	15.7614	3750000	15.1373	16	1	0	0	0.5	3	1
0	0	0	1	1	55	9000000	16.0127	8750000	15.9846	16	1	0	0	0.2	3	1
1	0	1	1	1	44	7000000	15.7614	25000000	17.0344	16	1	0	0	0.3	1	1
1	1	0	2	1	50	17000000	16.6487	40000000	17.5044	18	1	0	0	0.5	4	1
0	0	0	2	1	35	9000000	16.0127	12500000	16.3412	16	0	0	0	0.3	2	1
1	0	1	2	0	31	7000000	15.7614	12500000	16.3412	16	0	0	0	0.2	4	1
1	0	1	3	1	33	5000000	15.425	2500000	14.7318	12	1	0	0	0.6	2	0
1	0	1	2	0	32	11000000	16.2134	17500000	16.6777	16	1	0	0	0.3	3	1
1	0	1	3	1	45	7000000	15.7614	6250000	15.6481	12	1	0	0	0.5	3	1
1	0	1	3	1	55	3000000	14.9141	3750000	15.1373	16	0	1	0	0.6	3	0
1	1	0	2	1	67	7000000	15.7614	8750000	15.9846	12	1	0	0	0.7	3	0.666667
1	0	1	3	0	28	11000000	16.2134	2500000	14.7318	16	1	0	0	0.8	5	0
1	1	0	2	1	38	5000000	15.425	2500000	14.7318	16	0	0	0	0.6	5	0.666667
0	0	0	2	1	29	3000000	14.9141	2500000	14.7318	16	0	0	0	0.8	3	1
1	0	1	3	0	53	3000000	14.9141	25000000	17.0344	14	0	1	0	0.2	3	1
1	0	1	2	1	32	3000000	14.9141	3750000	15.1373	16	0	0	0	1	5	1
0	0	0	1	0	34	1500000	14.221	2500000	14.7318	12	0	0	0	0.9	3	0.666667
1	1	0	2	1	59	1000000	13.8155	25000000	17.0344	16	1	0	0	0.5	3	1
1	0	1	2	0	51	11000000	16.2134	6250000	15.6481	14	0	0	0	0.5	4	1
1	0	1	3	1	33	1500000	14.221	12500000	16.3412	16	0	0	0	0.5	1	1
1	1	0	1	1	54	3000000	14.9141	12500000	16.3412	16	1	0	1	0.5	4	0
1	0	1	3	0	26	15000000	16.5236	3750000	15.1373	16	0	0	0	0.4	2	0
1	0	1	4	0	30	7000000	15.7614	3750000	15.1373	16	1	0	0	0.2	4	0.666667
0	0	0	2	1	64	3000000	14.9141	8750000	15.9846	16	1	0	0	0.4	3	1
1	1	0	2	1	30	3000000	14.9141	8750000	15.9846	14	0	0	0	0.4	3	1
0	0	0	3	1	41	17000000	16.6487	75000000	18.133	18	1	0	0	0.5	1	1
1	0	1	2	0	43	5000000	15.425	6250000	15.6481	14	1	0	0	0.5	3	1
0	0	0	2	1	56	7000000	15.7614	17500000	16.6777	16	1	0	0	0.7	4	1
0	0	0	4	0	54	11000000	16.2134	12500000	16.3412	14	1	0	0	0.2	4	1
0	0	0	1	1	44	5000000	15.425	40000000	17.5044	16	0	1	0	0.3	1	1
0	0	0	4	1	58	13000000	16.3805	75000000	18.133	21	1	0	0	0.9	4	1
1	0	1	2	1	37	5000000	15.425	12500000	16.3412	12	0	0	0	0.7	4	1
1	0	1	4	0	30	5000000	15.425	2500000	14.7318	13	1	0	0	0.5	3	0
1	0	1	3	0	35	3000000	14.9141	3750000	15.1373	16	0	1	0	0.4	2	0.666667
1	1	0	2	1	33	5000000	15.425	40000000	17.5044	16	1	0	0	0.5	4	1
1	0	1	2	0	38	9000000	16.0127	2500000	14.7318	16	1	0	0	0.6	3	0.666667
1	0	1	1	0	39	9000000	16.0127	3750000	15.1373	16	1	0	0	0.3	5	1
0	0	0	3	0	38	5000000	15.425	17500000	16.6777	16	0	1	0	0.5	4	1
1	0	1	3	0	25	5000000	15.425	3750000	15.1373	16	0	0	0	0.6	5	1
1	0	1	3	0	23	1500000	14.221	2500000	14.7318	16	0	0	0	0.6	2	1
1	0	1	4	0	29	5000000	15.425	6250000	15.6481	18	1	0	0	0.6	3	1
1	0	1	2	0	32	1500000	14.221	3750000	15.1373	16	0	0	1	0.4	3	1
1	0	1	3	0	21	1000000	13.8155	2500000	14.7318	18	0	0	0	0.5	5	0.333333
1	0	1	2	0	42	15000000	16.5236	40000000	17.5044	16	1	0	0	0.6	4	1
0	0	0	1	1	60	1500000	14.221	3750000	15.1373	12	1	0	1	0.5	3	0.666667
0	0	0	2	1	23	3000000	14.9141	6250000	15.6481	16	0	0	0	0.1	4	1
1	1	0	2	0	34	13000000	16.3805	8750000	15.9846	18	1	0	0	0.7	3	1
1	1	0	4	0	37	11000000	16.2134	25000000	17.0344	16	1	0	0	0.9	2	1
1	0	1	2	0	31	5000000	15.425	8750000	15.9846	16	0	0	0	0.6	3	1
1	1	0	1	1	32	7000000	15.7614	3750000	15.1373	16	1	0	0	0.7	2	0.333333
0	0	0	3	1	52	7000000	15.7614	8750000	15.9846	16	1	0	0	0.7	1	1
1	0	1	2	0	29	9000000	16.0127	6250000	15.6481	16	1	0	0	0.4	5	0.666667
0	0	0	1	1	34	11000000	16.2134	17500000	16.6777	12	1	0	0	0.5	4	1
1	0	1	3	1	46	5000000	15.425	2500000	14.7318	19.5	1	0	0	0.5	2	0.666667
1	1	0	2	0	33	5000000	15.425	40000000	17.5044	18	0	0	0	1	5	1
0	0	0	4	1	47	13000000	16.3805	25000000	17.0344	14	1	0	0	0.2	2	0.666667
1	1	0	1	1	62	7000000	15.7614	40000000	17.5044	12	1	0	0	0.5	3	1
1	0	1	2	1	37	13000000	16.3805	40000000	17.5044	16	1	0	0	0.6	4	1
1	0	1	4	0	43	1500000	14.221	2500000	14.7318	12	0	0	0	0.8	5	1
1	0	1	1	1	34	5000000	15.425	3750000	15.1373	12	1	0	0	0.2	2	0.666667
1	0	1	2	1	49	7000000	15.7614	3750000	15.1373	16	1	0	0	0.6	3	0
1	0	1	3	1	55	5000000	15.425	3750000	15.1373	12	1	0	0	0.4	2	1
1	0	1	2	1	36	3000000	14.9141	2500000	14.7318	16	0	0	0	0.3	2	1
1	0	1	4	1	37	13000000	16.3805	25000000	17.0344	16	1	0	0	0.6	3	1
1	1	0	4	1	43	5000000	15.425	8750000	15.9846	16	0	1	0	0.7	3	1
0	0	0	2	1	73	15000000	16.5236	75000000	18.133	16	1	0	1	0.5	3	1
1	0	1	3	1	43	7000000	15.7614	40000000	17.5044	14	0	0	0	0.5	4	1
1	0	1	4	0	32	7000000	15.7614	3750000	15.1373	16	1	0	0	0.6	3	0.333333
1	0	1	3	0	38	13000000	16.3805	12500000	16.3412	16	1	0	0	0.5	4	1
1	1	0	2	1	47	19000000	16.7599	100000000	18.4207	18	0	0	0	0.8	3	1
1	0	1	2	0	38	5000000	15.425	2500000	14.7318	16	0	0	0	0.6	3	0.333333
1	0	1	3	0	40	9000000	16.0127	40000000	17.5044	16	0	1	0	0.5	3	0
1	0	1	4	1	34	11000000	16.2134	6250000	15.6481	18	1	0	0	0.5	4	0.666667
1	0	1	2	1	39	5000000	15.425	3750000	15.1373	14	1	0	0	1	1	0.666667
0	0	0	4	0	34	3000000	14.9141	12500000	16.3412	12	1	0	0	0.5	3	0.666667
1	0	1	1	1	40	3000000	14.9141	3750000	15.1373	18	0	0	0	0.7	4	1
1	0	1	3	1	53	7000000	15.7614	17500000	16.6777	16	1	0	0	0.5	1	1
1	0	1	1	1	50	5000000	15.425	3750000	15.1373	14	0	0	0	0.7	1	1
1	0	1	2	0	46	7000000	15.7614	17500000	16.6777	16	1	0	0	0.7	3	0.666667
1	0	1	4	0	41	5000000	15.425	17500000	16.6777	16	0	1	0	0.4	2	1
1	0	1	3	1	46	3000000	14.9141	6250000	15.6481	12	0	0	0	0.5	4	1
1	0	1	2	0	35	7000000	15.7614	12500000	16.3412	14	1	0	0	0.5	3	1
0	0	0	2	1	49	9000000	16.0127	17500000	16.6777	14	1	0	0	0.6	4	1
1	0	1	3	0	29	5000000	15.425	40000000	17.5044	16	0	0	0	0.9	3	0.333333
1	0	1	1	1	31	9000000	16.0127	17500000	16.6777	18	1	0	0	0.6	3	1
0	0	0	3	1	57	5000000	15.425	2500000	14.7318	12	0	1	0	0.6	2	0.666667
0	0	0	2	1	47	9000000	16.0127	6250000	15.6481	12	0	1	0	0.5	3	1
1	0	1	4	0	24	13000000	16.3805	6250000	15.6481	10.5	0	0	0	0.6	3	0.333333
1	0	1	4	0	51	1500000	14.221	2500000	14.7318	14	0	1	0	0.2	4	0.666667
0	0	0	2	1	45	7000000	15.7614	2500000	14.7318	16	1	0	0	0.5	1	1
1	0	1	4	1	31	7000000	15.7614	2500000	14.7318	14	1	0	0	0.4	3	0.666667
1	0	1	3	1	42	20000000	16.8112	17500000	16.6777	16	1	0	0	0.4	4	1
1	1	0	1	1	35	5000000	15.425	3750000	15.1373	14	1	0	0	0.4	3	1
1	1	0	2	1	44	15000000	16.5236	8750000	15.9846	18	1	0	0	0.6	3	0.666667
1	0	1	3	0	47	3000000	14.9141	25000000	17.0344	12	1	0	0	0.5	3	0.666667
1	1	0	2	1	62	19000000	16.7599	25000000	17.0344	21	1	0	0	0.1	5	1
0	0	0	2	1	52	3000000	14.9141	75000000	18.133	14	0	0	0	0.7	3	0.666667
1	0	1	3	0	34	3000000	14.9141	6250000	15.6481	16	0	0	0	0.1	3	0
1	0	1	3	1	28	5000000	15.425	6250000	15.6481	12	0	0	0	0.6	3	0
1	0	1	2	1	36	11000000	16.2134	25000000	17.0344	18	1	0	0	0.2	3	1
0	0	0	2	1	50	9000000	16.0127	8750000	15.9846	18	1	0	0	0.4	2	1
1	0	1	4	1	43	7000000	15.7614	12500000	16.3412	16	1	0	0	1	1	1
0	0	0	2	1	27	3000000	14.9141	3750000	15.1373	16	0	0	0	0.6	5	1
1	1	0	4	1	27	5000000	15.425	6250000	15.6481	16	0	0	0	0	4	1
1	0	1	1	0	63	11000000	16.2134	25000000	17.0344	16	0	0	0	0.6	4	1
1	0	1	2	0	35	5000000	15.425	2500000	14.7318	16	0	0	0	0.8	5	0
1	1	0	1	1	47	9000000	16.0127	75000000	18.133	18	0	0	0	0.3	5	0.666667
0	0	0	2	1	27	3000000	14.9141	2500000	14.7318	12	0	0	0	0.2	4	1
1	0	1	2	1	34	15000000	16.5236	17500000	16.6777	18	0	0	0	0.4	3	1
0	0	0	3	1	52	3000000	14.9141	100000000	18.4207	18	0	1	1	0.9	3	1
1	0	1	3	0	34	9000000	16.0127	12500000	16.3412	14	1	0	0	0.5	3	1
0	0	0	3	1	53	9000000	16.0127	3750000	15.1373	12	1	0	0	0.5	5	0.666667
1	0	1	2	1	33	7000000	15.7614	6250000	15.6481	18	0	0	0	0.4	3	1
1	0	1	1	1	66	3000000	14.9141	3750000	15.1373	16	1	0	1	1	2	1
1	1	0	2	0	32	5000000	15.425	6250000	15.6481	12	0	0	0	0.6	3	1
1	0	1	1	0	39	5000000	15.425	8750000	15.9846	16	1	0	0	0.5	3	0.666667
1	0	1	1	1	46	5000000	15.425	2500000	14.7318	12	1	0	0	0.4	3	1
1	0	1	1	0	37	9000000	16.0127	6250000	15.6481	16	0	1	0	0.5	5	1
1	0	1	2	1	23	3000000	14.9141	8750000	15.9846	12	0	0	0	0.3	2	1
1	0	1	1	0	37	9000000	16.0127	8750000	15.9846	14	1	0	0	0.3	3	0.666667
0	0	0	2	0	62	3000000	14.9141	75000000	18.133	14	1	0	0	0.6	3	1
0	0	0	1	1	45	3000000	14.9141	3750000	15.1373	12	0	0	0	0.7	1	1
0	0	0	3	1	51	11000000	16.2134	25000000	17.0344	12	1	0	0	0.6	3	1
1	0	1	2	0	31	13000000	16.3805	25000000	17.0344	18	1	0	0	0.8	1	1
0	0	0	1	1	45	5000000	15.425	75000000	18.133	16	0	0	0	1	4	1
1	0	1	2	0	23	5000000	15.425	6250000	15.6481	14	1	0	0	0.3	2	0.666667
1	0	1	2	1	25	5000000	15.425	2500000	14.7318	16	0	0	0	0.1	2	1
1	1	0	3	0	35	7000000	15.7614	6250000	15.6481	16	1	0	0	0.3	4	0
1	1	0	1	1	62	9000000	16.0127	75000000	18.133	16	1	0	0	0.8	3	1
0	0	0	3	0	50	9000000	16.0127	12500000	16.3412	10.5	1	0	0	0.5	2	0.666667
1	1	0	3	0	49	7000000	15.7614	6250000	15.6481	12	1	0	0	0.3	5	0.666667
1	0	1	2	1	41	7000000	15.7614	17500000	16.6777	12	1	0	0	1	4	1
1	0	1	2	1	41	3000000	14.9141	2500000	14.7318	16	1	0	0	0	2	0.666667
0	0	0	2	1	48	5000000	15.425	6250000	15.6481	12	0	0	0	0.1	2	0.333333
0	0	0	3	1	53	11000000	16.2134	3750000	15.1373	14	1	0	0	0.7	3	0.333333
0	0	0	4	1	44	7000000	15.7614	75000000	18.133	16	0	0	0	0.6	2	1
1	0	1	3	0	25	5000000	15.425	2500000	14.7318	16	0	0	0	0.4	4	1
1	1	0	2	0	51	7000000	15.7614	6250000	15.6481	14	0	0	0	0.6	3	1
1	0	1	2	1	31	9000000	16.0127	2500000	14.7318	16	1	0	0	0.7	4	0.666667
0	0	0	3	0	42	20000000	16.8112	75000000	18.133	14	1	0	0	0.9	3	1
1	0	1	2	0	37	13000000	16.3805	25000000	17.0344	16	1	0	0	0.4	4	1
1	0	1	2	0	26	5000000	15.425	12500000	16.3412	12	1	0	0	0.5	3	1
1	0	1	1	1	37	5000000	15.425	6250000	15.6481	18	0	0	0	0.5	2	1
1	1	0	2	1	32	7000000	15.7614	8750000	15.9846	21	0	0	0	0.4	4	1
1	0	1	3	1	47	7000000	15.7614	25000000	17.0344	16	1	0	0	1	2	0.666667
0	0	0	1	1	48	7000000	15.7614	40000000	17.5044	14	0	0	0	0.2	2	1
0	0	0	2	1	31	9000000	16.0127	75000000	18.133	21	0	1	0	0.5	1	0.666667
1	0	1	3	1	29	5000000	15.425	12500000	16.3412	18	0	0	0	0.7	3	1
0	0	0	2	0	54	9000000	16.0127	8750000	15.9846	12	1	0	0	0.5	2	0.666667
1	0	1	5	1	38	7000000	15.7614	3750000	15.1373	16	1	0	0	0.1	3	1
1	0	1	2	0	36	3000000	14.9141	8750000	15.9846	14	1	0	0	0.2	4	0.333333
1	0	1	3	0	21	20000000	16.8112	25000000	17.0344	16	0	0	0	0.6	5	0
1	1	0	3	1	29	5000000	15.425	2500000	14.7318	12	0	0	0	0.5	2	1
1	1	0	2	0	29	5000000	15.425	3750000	15.1373	16	0	0	0	1	3	0.666667
1	0	1	3	1	30	1500000	14.221	3750000	15.1373	12	0	1	0	0.8	3	0.666667
1	0	1	2	0	33	5000000	15.425	2500000	14.7318	14	0	0	0	0.6	5	0.666667
0	0	0	2	0	57	15000000	16.5236	40000000	17.5044	16	1	0	0	0.2	3	1
1	0	1	1	1	48	5000000	15.425	17500000	16.6777	12	0	0	0	0.5	1	0.666667
1	0	1	4	1	50	7000000	15.7614	3750000	15.1373	16	1	0	0	0.3	3	0
1	0	1	2	1	49	15000000	16.5236	75000000	18.133	14	1	0	0	0.4	3	1
1	0	1	2	0	52	7000000	15.7614	3750000	15.1373	16	1	0	0	0.5	3	0.666667
1	0	1	2	0	46	5000000	15.425	6250000	15.6481	14	0	1	0	0.4	3	0.333333
1	1	0	4	0	47	11000000	16.2134	75000000	18.133	16	0	0	0	0.3	4	1
1	0	1	1	0	31	9000000	16.0127	3750000	15.1373	14	1	0	0	0.7	5	1
1	0	1	2	0	23	1500000	14.221	2500000	14.7318	12	0	0	0	0.6	4	0
1	1	0	4	1	25	5000000	15.425	2500000	14.7318	16	0	0	0	0.3	4	1
1	1	0	2	1	69	3000000	14.9141	12500000	16.3412	14	0	1	0	0.2	3	1
1	1	0	3	1	47	20000000	16.8112	8750000	15.9846	21	1	0	0	0.2	4	1
0	0	0	4	1	60	9000000	16.0127	6250000	15.6481	14	1	0	0	0.5	4	0.666667
1	0	1	2	0	26	3000000	14.9141	3750000	15.1373	18	0	0	0	0.6	5	1
1	1	0	1	1	54	9000000	16.0127	75000000	18.133	16	0	0	0	0.5	3	1
1	0	1	5	1	39	9000000	16.0127	17500000	16.6777	12	1	0	0	0.7	4	1
1	1	0	3	0	49	13000000	16.3805	12500000	16.3412	16	0	1	0	0.5	4	1
1	0	1	1	0	47	5000000	15.425	3750000	15.1373	16	0	0	0	0.9	3	1
1	0	1	1	1	31	9000000	16.0127	6250000	15.6481	12	1	0	0	0	2	1
1	1	0	2	1	42	11000000	16.2134	8750000	15.9846	16	0	0	0	0.5	5	1
1	1	0	2	1	30	13000000	16.3805	2500000	14.7318	18	1	0	0	0.7	3	1
1	0	1	2	0	41	11000000	16.2134	40000000	17.5044	16	1	0	0	0.5	3	1
1	0	1	2	0	46	11000000	16.2134	25000000	17.0344	16	1	0	0	0.5	3	1
1	0	1	2	1	25	5000000	15.425	2500000	14.7318	18	0	0	0	0.5	3	1
1	0	1	2	1	39	3000000	14.9141	3750000	15.1373	12	1	0	0	0.1	3	0.333333
1	0	1	3	0	29	9000000	16.0127	2500000	14.7318	12	1	0	0	0.6	4	1
1	0	1	3	0	28	11000000	16.2134	8750000	15.9846	16	1	0	0	0.5	4	1
0	0	0	3	1	67	7000000	15.7614	100000000	18.4207	16	1	0	1	0.7	3	1
0	0	0	2	1	71	1500000	14.221	2500000	14.7318	16	0	1	1	0.5	2	0.666667
0	0	0	3	0	36	5000000	15.425	3750000	15.1373	16	1	0	0	0.5	3	1
1	1	0	3	0	28	3000000	14.9141	3750000	15.1373	16	0	0	0	1	3	0.333333
1	0	1	2	0	24	3000000	14.9141	2500000	14.7318	16	0	0	0	0.5	3	0
1	1	0	2	1	66	3000000	14.9141	17500000	16.6777	16	1	0	1	0.4	3	1
1	0	1	2	1	38	5000000	15.425	3750000	15.1373	14	1	0	0	0.6	4	1
1	1	0	2	0	21	11000000	16.2134	2500000	14.7318	12	0	0	0	0.4	2	0.666667
1	0	1	2	1	38	5000000	15.425	3750000	15.1373	12	1	0	0	0.5	2	0
1	0	1	2	1	45	7000000	15.7614	2500000	14.7318	16	1	0	0	1	3	1
1	0	1	3	1	27	5000000	15.425	3750000	15.1373	18	0	0	0	0.3	1	1
1	0	1	2	0	27	7000000	15.7614	3750000	15.1373	16	0	0	0	0.4	3	1
0	0	0	2	1	50	1500000	14.221	2500000	14.7318	12	0	0	0	0.5	1	1
1	0	1	3	1	39	9000000	16.0127	8750000	15.9846	10.5	1	0	0	0.6	3	1
0	0	0	3	1	42	5000000	15.425	2500000	14.7318	16	1	0	0	0.9	4	1
1	0	1	2	1	43	7000000	15.7614	6250000	15.6481	18	1	0	0	0.2	3	1
1	0	1	4	0	23	3000000	14.9141	2500000	14.7318	14	1	0	0	0.2	2	0
1	0	1	4	0	27	5000000	15.425	2500000	14.7318	18	0	0	0	0.4	4	1
1	0	1	2	0	50	9000000	16.0127	6250000	15.6481	12	1	0	0	0.6	4	0.666667
1	0	1	2	1	47	13000000	16.3805	12500000	16.3412	16	1	0	0	0.4	2	1
1	0	1	2	0	24	3000000	14.9141	2500000	14.7318	16	0	0	0	0	4	0
1	0	1	4	1	44	11000000	16.2134	12500000	16.3412	16	1	0	0	0.7	4	1
1	1	0	4	1	74	3000000	14.9141	40000000	17.5044	12	1	0	1	0.7	4	1
1	0	1	2	0	44	9000000	16.0127	6250000	15.6481	16	1	0	0	0.6	4	0.666667
1	1	0	2	1	38	13000000	16.3805	40000000	17.5044	16	1	0	0	0.6	3	0.666667
1	0	1	3	1	55	15000000	16.5236	2500000	14.7318	16	1	0	0	0.9	2	0.333333
1	0	1	1	1	33	9000000	16.0127	12500000	16.3412	16	1	0	0	0.5	4	1
1	0	1	1	0	54	11000000	16.2134	17500000	16.6777	16	1	0	0	0.2	3	1
1	0	1	3	1	53	15000000	16.5236	2500000	14.7318	12	1	0	0	0.4	3	1
1	1	0	1	0	60	1500000	14.221	17500000	16.6777	12	1	0	0	0.7	4	0.666667
1	0	1	1	1	58	5000000	15.425	6250000	15.6481	18	0	0	0	0.8	4	1
1	1	0	4	1	32	7000000	15.7614	17500000	16.6777	14	1	0	0	0.7	4	1
1	0	1	3	1	38	7000000	15.7614	6250000	15.6481	16	1	0	0	0.5	4	1
1	0	1	2	0	45	3000000	14.9141	3750000	15.1373	12	0	0	0	0.2	3	1
1	1	0	2	0	57	7000000	15.7614	100000000	18.4207	16	1	0	0	0.7	3	1
1	0	1	2	1	38	7000000	15.7614	8750000	15.9846	16	1	0	0	0.5	3	1
1	0	1	2	0	36	13000000	16.3805	25000000	17.0344	16	1	0	0	0.9	2	1
1	0	1	4	0	34	5000000	15.425	6250000	15.6481	16	1	0	0	0.6	3	1
1	0	1	3	1	32	7000000	15.7614	3750000	15.1373	16	0	0	0	0.5	5	1
1	0	1	4	1	26	5000000	15.425	3750000	15.1373	16	0	0	0	0.5	3	1
1	1	0	1	0	61	11000000	16.2134	40000000	17.5044	16	1	0	0	0.8	3	0.666667
0	0	0	2	1	58	7000000	15.7614	40000000	17.5044	16	1	0	0	0.1	2	1
1	0	1	2	0	27	3000000	14.9141	2500000	14.7318	16	0	0	0	0.5	2	0.666667
1	0	1	3	1	34	5000000	15.425	40000000	17.5044	18	0	0	0	0.2	3	1
0	0	0	2	1	31	3000000	14.9141	3750000	15.1373	16	0	0	0	0.7	3	0.666667
1	1	0	2	1	59	7000000	15.7614	8750000	15.9846	10.5	1	0	0	0.3	3	0.333333
1	0	1	2	1	34	7000000	15.7614	2500000	14.7318	16	1	0	0	0.5	3	0.666667
1	0	1	2	0	26	5000000	15.425	2500000	14.7318	16	0	0	0	0.5	1	1
1	0	1	4	1	25	5000000	15.425	2500000	14.7318	18	0	0	0	0.2	2	1
1	0	1	2	1	51	19000000	16.7599	40000000	17.5044	16	1	0	0	0.7	2	0.666667
1	0	1	2	1	50	9000000	16.0127	17500000	16.6777	12	0	1	0	0.4	3	0.333333
0	0	0	1	1	34	5000000	15.425	12500000	16.3412	12	1	0	0	0.6	3	1
1	0	1	2	0	38	13000000	16.3805	12500000	16.3412	16	1	0	0	0.6	4	0.666667
0	0	0	3	1	43	7000000	15.7614	12500000	16.3412	16	1	0	0	0.6	3	0.666667
1	0	1	3	1	39	5000000	15.425	8750000	15.9846	12	1	0	0	0.5	3	0.333333
1	0	1	1	1	63	11000000	16.2134	17500000	16.6777	12	1	0	0	1	3	1
1	0	1	3	0	25	3000000	14.9141	8750000	15.9846	16	0	0	0	0.3	3	0.666667
0	0	0	4	1	27	7000000	15.7614	8750000	15.9846	18	0	0	0	0.7	4	0.666667
1	0	1	1	0	25	5000000	15.425	2500000	14.7318	16	0	0	0	0.5	3	1
1	0	1	3	0	42	3000000	14.9141	12500000	16.3412	18	0	0	1	0.7	5	0.666667
1	1	0	4	1	51	9000000	16.0127	8750000	15.9846	14	0	1	0	0.9	3	0.666667
1	0	1	3	1	32	5000000	15.425	6250000	15.6481	12	1	0	0	0.4	4	1
1	0	1	4	0	35	9000000	16.0127	17500000	16.6777	16	0	0	0	0.5	3	1
1	0	1	2	0	32	5000000	15.425	6250000	15.6481	16	1	0	0	0.7	3	0.666667
1	0	1	1	1	27	5000000	15.425	3750000	15.1373	16	0	0	0	0	4	1
0	0	0	3	0	54	3000000	14.9141	40000000	17.5044	14	0	0	0	0.2	3	0.666667
1	1	0	4	1	45	5000000	15.425	17500000	16.6777	14	1	0	0	0.5	1	0.666667
1	1	0	2	0	48	11000000	16.2134	2500000	14.7318	16	1	0	0	0.7	4	0.333333
0	0	0	2	1	51	9000000	16.0127	17500000	16.6777	16	1	0	0	0.9	4	0.666667
1	0	1	3	1	49	7000000	15.7614	25000000	17.0344	14	0	0	0	0.8	3	0.666667
1	0	1	2	0	29	9000000	16.0127	3750000	15.1373	16	0	0	0	0.5	3	0.666667
1	0	1	3	0	46	5000000	15.425	8750000	15.9846	16	0	0	0	0.4	4	1
1	0	1	4	1	27	3000000	14.9141	2500000	14.7318	16	0	0	0	0.5	3	0.666667
1	0	1	2	0	29	20000000	16.8112	25000000	17.0344	16	1	0	0	0.3	4	1
0	0	0	2	1	27	9000000	16.0127	12500000	16.3412	16	1	0	0	0	1	1
1	0	1	3	1	27	5000000	15.425	2500000	14.7318	16	1	0	0	0	3	1
1	0	1	1	1	34	13000000	16.3805	8750000	15.9846	18	1	0	0	1	3	1
1	0	1	2	1	25	3000000	14.9141	3750000	15.1373	16	0	0	0	0.5	3	1
1	1	0	2	0	53	9000000	16.0127	25000000	17.0344	14	1	0	0	0.8	4	1
1	0	1	3	0	52	3000000	14.9141	6250000	15.6481	12	0	1	0	0.5	3	0.666667
1	0	1	2	1	32	5000000	15.425	2500000	14.7318	18	1	0	0	0.7	3	0.666667
0	0	0	4	1	22	5000000	15.425	6250000	15.6481	16	0	0	0	0.5	3	1
1	0	1	4	0	30	5000000	15.425	2500000	14.7318	12	1	0	0	0.7	4	1
1	0	1	2	1	27	5000000	15.425	3750000	15.1373	18	0	0	0	0.8	3	1
1	0	1	2	1	31	13000000	16.3805	12500000	16.3412	18	1	0	0	0.5	3	1
1	0	1	3	1	45	9000000	16.0127	8750000	15.9846	16	1	0	0	0.5	3	1
1	0	1	3	1	22	3000000	14.9141	8750000	15.9846	16	0	0	0	0.7	3	1
1	0	1	2	0	34	9000000	16.0127	8750000	15.9846	16	1	0	0	0.1	3	0.666667
1	0	1	4	1	48	3000000	14.9141	2500000	14.7318	13	0	0	0	0.4	2	0.333333
1	0	1	2	1	36	3000000	14.9141	3750000	15.1373	12	0	0	0	0.5	5	1
1	0	1	3	1	36	5000000	15.425	3750000	15.1373	16	1	0	0	0.5	5	0.666667
1	0	1	4	0	42	1500000	14.221	2500000	14.7318	12	0	1	0	0.3	3	0.333333
1	1	0	1	1	24	11000000	16.2134	12500000	16.3412	16	1	0	0	0.3	4	1
1	0	1	1	1	33	7000000	15.7614	8750000	15.9846	16	1	0	0	0.2	3	1
1	0	1	3	0	32	7000000	15.7614	12500000	16.3412	12	1	0	0	0.4	3	1
1	1	0	4	1	36	5000000	15.425	3750000	15.1373	14	0	0	0	0.5	2	1
1	0	1	2	1	37	5000000	15.425	3750000	15.1373	14	0	0	0	0.4	3	0.666667
0	0	0	3	1	37	9000000	16.0127	40000000	17.5044	18	0	0	0	0.7	5	1
0	0	0	3	1	47	5000000	15.425	2500000	14.7318	14	1	0	0	1	3	0.666667
1	0	1	3	0	40	7000000	15.7614	12500000	16.3412	16	1	0	0	0.2	4	0.333333
0	0	0	1	1	34	1500000	14.221	2500000	14.7318	21	0	0	0	0	1	0
1	1	0	3	1	66	7000000	15.7614	8750000	15.9846	12	1	0	1	0.7	2	0.333333
1	0	1	1	0	37	9000000	16.0127	8750000	15.9846	16	1	0	0	0.5	4	0.666667
1	1	0	2	0	39	7000000	15.7614	2500000	14.7318	14	1	0	0	0.4	3	1
1	0	1	2	1	44	7000000	15.7614	8750000	15.9846	16	1	0	0	0.3	4	0.666667
0	0	0	2	1	50	19000000	16.7599	40000000	17.5044	16	1	0	0	0.6	3	1
1	1	0	3	1	61	7000000	15.7614	40000000	17.5044	16	1	0	0	0.2	3	1
0	0	0	2	1	39	5000000	15.425	8750000	15.9846	16	0	0	0	0.6	4	0.666667
1	0	1	2	0	40	5000000	15.425	25000000	17.0344	14	0	0	0	0.7	3	0.333333
1	1	0	1	1	61	1500000	14.221	25000000	17.0344	12	1	0	1	0.7	3	1
0	0	0	4	1	67	20000000	16.8112	100000000	18.4207	16	1	0	0	1	4	1
1	0	1	2	0	40	7000000	15.7614	40000000	17.5044	16	1	0	0	0.5	4	1
1	0	1	1	1	60	1000000	13.8155	2500000	14.7318	10.5	0	0	1	0.4	1	1
0	0	0	1	1	30	9000000	16.0127	3750000	15.1373	16	1	0	0	0.5	1	1
1	0	1	2	1	29	5000000	15.425	6250000	15.6481	16	1	0	0	0.3	2	0.333333
1	0	1	4	0	27	5000000	15.425	3750000	15.1373	16	0	0	0	0.4	5	0.666667
1	0	1	1	0	32	11000000	16.2134	17500000	16.6777	16	1	0	0	0.3	4	0.333333
0	0	0	2	0	73	1500000	14.221	17500000	16.6777	12	1	0	0	0.8	4	1
1	0	1	1	1	35	5000000	15.425	6250000	15.6481	16	1	0	0	0.7	3	1
1	0	1	2	0	28	3000000	14.9141	2500000	14.7318	12	0	0	0	0.7	4	0
1	0	1	4	1	30	5000000	15.425	2500000	14.7318	12	0	0	0	1	3	1
1	0	1	4	0	47	11000000	16.2134	2500000	14.7318	12	1	0	0	0.5	3	0.333333
1	0	1	3	1	24	7000000	15.7614	2500000	14.7318	12	0	0	0	1	3	0.666667
1	1	0	1	1	46	11000000	16.2134	75000000	18.133	18	1	0	0	0.2	1	1
1	0	1	1	0	43	19000000	16.7599	75000000	18.133	16	1	0	0	0.6	4	1
1	0	1	2	0	41	3000000	14.9141	3750000	15.1373	14	1	0	0	0.4	3	0
1	1	0	2	1	33	5000000	15.425	2500000	14.7318	16	0	0	0	0.5	3	1
1	0	1	2	0	33	5000000	15.425	12500000	16.3412	16	1	0	0	0.5	4	1
1	0	1	2	1	52	11000000	16.2134	6250000	15.6481	16	1	0	0	0.6	4	1
1	0	1	4	1	54	3000000	14.9141	2500000	14.7318	12	0	0	0	0.7	3	0.666667
1	0	1	3	0	33	5000000	15.425	2500000	14.7318	16	0	1	0	0.3	4	0.666667
1	0	1	3	1	31	9000000	16.0127	3750000	15.1373	12	0	0	0	0.7	4	0.666667
1	0	1	2	1	25	5000000	15.425	3750000	15.1373	18	0	0	0	0.9	1	0.666667
1	0	1	2	0	48	7000000	15.7614	25000000	17.0344	16	0	0	0	0.6	2	1
1	1	0	3	0	60	9000000	16.0127	8750000	15.9846	14	1	0	0	0.5	4	0.666667
0	0	0	2	1	55	9000000	16.0127	12500000	16.3412	14	1	0	0	0.3	2	1
1	0	1	1	0	24	3000000	14.9141	2500000	14.7318	16	0	0	0	0.3	5	1
1	0	1	2	0	27	7000000	15.7614	3750000	15.1373	16	1	0	0	0.6	4	0.666667
1	0	1	2	0	42	5000000	15.425	8750000	15.9846	14	0	0	0	0.5	4	0
0	0	0	2	0	36	9000000	16.0127	8750000	15.9846	16	1	0	0	0.4	3	1
1	0	1	2	0	53	5000000	15.425	6250000	15.6481	14	0	1	0	0.2	3	0.666667
0	0	0	3	1	46	13000000	16.3805	6250000	15.6481	14	1	0	0	0.5	2	0.666667
0	0	0	1	1	71	5000000	15.425	25000000	17.0344	12	1	0	1	0.7	4	0.666667
1	0	1	2	1	49	5000000	15.425	3750000	15.1373	16	0	0	0	0.3	3	1
1	0	1	2	1	36	5000000	15.425	8750000	15.9846	14	1	0	0	0.3	2	1
1	0	1	1	0	35	9000000	16.0127	8750000	15.9846	16	1	0	0	0.5	4	1
0	0	0	1	0	39	11000000	16.2134	8750000	15.9846	12	1	0	0	0	3	1
1	0	1	4	1	32	7000000	15.7614	3750000	15.1373	16	1	0	0	0.7	3	1
1	0	1	3	0	34	5000000	15.425	6250000	15.6481	16	1	0	0	0.6	2	0.666667
1	0	1	4	1	28	7000000	15.7614	8750000	15.9846	16	0	0	0	0.7	2	1
1	0	1	1	1	36	3000000	14.9141	25000000	17.0344	12	1	0	0	0.5	4	1
1	0	1	2	1	45	7000000	15.7614	25000000	17.0344	16	0	0	0	0.7	2	1
1	0	1	2	1	44	7000000	15.7614	3750000	15.1373	18	1	0	0	0.7	1	0.666667
0	0	0	2	1	50	9000000	16.0127	17500000	16.6777	17	1	0	0	0.7	4	1
1	0	1	2	0	36	7000000	15.7614	2500000	14.7318	16	1	0	0	0.5	5	0.666667
0	0	0	3	0	55	7000000	15.7614	12500000	16.3412	14	1	0	0	0.7	3	1
0	0	0	3	1	35	5000000	15.425	17500000	16.6777	16	0	0	0	0.5	4	1
0	0	0	2	1	54	9000000	16.0127	25000000	17.0344	16	0	0	0	0.7	3	1
1	0	1	2	0	24	3000000	14.9141	2500000	14.7318	16	0	0	0	0.3	4	0
1	0	1	2	0	34	9000000	16.0127	3750000	15.1373	16	1	0	0	1	4	1
1	0	1	1	1	44	9000000	16.0127	8750000	15.9846	16	1	0	0	0.4	3	1
1	0	1	3	1	28	5000000	15.425	3750000	15.1373	16	0	0	0	0.7	2	0.666667
0	0	0	1	1	47	20000000	16.8112	100000000	18.4207	21	0	0	0	0.5	4	1
1	0	1	3	0	51	1500000	14.221	75000000	18.133	14	0	1	1	0.3	3	0.666667
1	0	1	4	0	49	7000000	15.7614	12500000	16.3412	16	1	0	0	0.4	4	1
1	1	0	2	1	53	11000000	16.2134	17500000	16.6777	12	1	0	0	0.5	3	1
1	0	1	4	1	30	7000000	15.7614	6250000	15.6481	14	1	0	0	0.3	3	1
1	0	1	2	1	48	17000000	16.6487	25000000	17.0344	16	1	0	0	1	4	1
1	0	1	1	1	39	5000000	15.425	3750000	15.1373	16	0	0	0	0.7	4	0.666667
1	0	1	1	1	42	7000000	15.7614	6250000	15.6481	16	1	0	0	0.5	3	1
0	0	0	3	0	44	5000000	15.425	12500000	16.3412	16	0	0	0	0.5	4	0.666667
1	0	1	2	1	55	9000000	16.0127	6250000	15.6481	12	1	0	0	0.5	3	0.666667
1	0	1	2	1	44	9000000	16.0127	25000000	17.0344	16	1	0	0	0.3	5	1
1	0	1	2	1	22	1000000	13.8155	2500000	14.7318	16	0	0	0	0.6	4	1
1	0	1	2	0	32	3000000	14.9141	3750000	15.1373	12	0	1	1	0.4	3	0.666667
1	0	1	2	1	43	9000000	16.0127	3750000	15.1373	16	1	0	0	0.3	4	1
1	0	1	1	0	32	11000000	16.2134	12500000	16.3412	16	1	0	0	0.4	5	1
1	0	1	2	1	35	5000000	15.425	2500000	14.7318	16	1	0	0	0	3	1
1	0	1	1	1	41	17000000	16.6487	2500000	14.7318	18	1	0	0	0.2	3	0.666667
1	0	1	2	0	25	9000000	16.0127	8750000	15.9846	16	0	0	0	0.5	4	1
1	0	1	3	0	39	5000000	15.425	8750000	15.9846	12	0	0	0	0.7	3	1
1	0	1	2	0	39	9000000	16.0127	75000000	18.133	12	0	0	0	0.6	2	0.666667
1	0	1	3	0	48	3000000	14.9141	3750000	15.1373	12	0	0	0	0.6	2	0
0	0	0	1	1	74	19000000	16.7599	100000000	18.4207	18	1	0	0	0.6	4	1
1	0	1	2	1	58	11000000	16.2134	75000000	18.133	16	1	0	0	0.2	3	0.666667
0	0	0	2	1	58	7000000	15.7614	12500000	16.3412	16	1	0	0	0.2	4	1
0	0	0	1	0	53	11000000	16.2134	12500000	16.3412	14	1	0	0	0.7	5	1
1	0	1	3	0	24	11000000	16.2134	17500000	16.6777	16	0	0	0	0.3	4	0.666667
1	0	1	2	1	26	5000000	15.425	2500000	14.7318	16	1	0	0	0.1	2	0.666667
1	1	0	4	1	43	5000000	15.425	12500000	16.3412	16	0	0	0	1	4	1
1	0	1	2	1	37	5000000	15.425	3750000	15.1373	16	0	0	0	0.3	3	0.666667
1	0	1	1	0	35	11000000	16.2134	12500000	16.3412	16	1	0	0	0.2	3	1
1	1	0	3	1	45	11000000	16.2134	8750000	15.9846	18	1	0	0	0.5	3	0.666667
1	1	0	2	1	42	9000000	16.0127	100000000	18.4207	16	0	0	0	0.7	4	1
1	0	1	1	1	40	5000000	15.425	2500000	14.7318	16	1	0	0	0.3	3	0.666667
1	0	1	4	1	45	15000000	16.5236	12500000	16.3412	16	1	0	0	0.5	3	1
1	1	0	4	0	23	3000000	14.9141	2500000	14.7318	16	0	0	0	0.5	2	1
1	0	1	1	0	44	13000000	16.3805	25000000	17.0344	16	1	0	0	0.6	4	1
1	0	1	2	0	29	3000000	14.9141	2500000	14.7318	16	0	1	0	0.4	5	0.333333
1	0	1	2	1	51	11000000	16.2134	25000000	17.0344	16	1	0	0	0.7	3	1
1	0	1	4	0	27	11000000	16.2134	12500000	16.3412	16	0	0	0	0.7	4	0.333333
1	0	1	4	0	28	11000000	16.2134	3750000	15.1373	16	1	0	0	0.9	4	1
0	0	0	2	1	35	13000000	16.3805	40000000	17.5044	18	1	0	0	0.3	4	1
1	0	1	3	0	36	17000000	16.6487	17500000	16.6777	16	1	0	0	0.5	3	0.666667
0	0	0	3	1	49	7000000	15.7614	2500000	14.7318	16	1	0	0	0.5	3	0.666667
0	0	0	1	0	53	9000000	16.0127	25000000	17.0344	12	1	0	0	0.5	5	0.666667
1	0	1	4	1	57	7000000	15.7614	2500000	14.7318	12	1	0	0	0.2	3	0.666667
1	0	1	2	0	45	7000000	15.7614	2500000	14.7318	14	1	0	0	0.5	4	1
1	1	0	3	0	45	9000000	16.0127	25000000	17.0344	16	1	0	0	0.5	4	0.666667
1	0	1	3	0	35	5000000	15.425	3750000	15.1373	13	1	0	0	0.6	3	0.333333
1	0	1	1	1	45	5000000	15.425	2500000	14.7318	12	0	0	0	0.5	3	1
1	0	1	3	0	30	9000000	16.0127	8750000	15.9846	16	1	0	0	0.2	3	0.333333
1	0	1	1	1	44	3000000	14.9141	3750000	15.1373	16	1	0	0	0.1	5	1
1	0	1	2	0	32	7000000	15.7614	3750000	15.1373	16	1	0	0	0.5	3	0.666667
1	0	1	1	1	35	9000000	16.0127	3750000	15.1373	16	1	0	0	0.6	4	0.666667
1	0	1	3	1	37	11000000	16.2134	40000000	17.5044	16	1	0	0	0.5	3	0
0	0	0	3	1	39	9000000	16.0127	6250000	15.6481	12	1	0	0	0.5	4	1
1	0	1	3	1	23	3000000	14.9141	2500000	14.7318	18	0	0	0	0.7	2	0.666667
0	0	0	2	0	49	19000000	16.7599	25000000	17.0344	16	1	0	0	0.6	5	1
1	0	1	4	0	27	5000000	15.425	6250000	15.6481	16	0	0	0	0.6	3	0.666667
1	1	0	2	1	32	7000000	15.7614	2500000	14.7318	16	1	0	0	0.7	2	0.333333
1	0	1	3	0	26	3000000	14.9141	2500000	14.7318	16	0	0	0	0.5	3	0.333333
0	0	0	1	0	61	1500000	14.221	8750000	15.9846	16	0	1	0	0.5	3	1
0	0	0	2	1	30	5000000	15.425	6250000	15.6481	16	0	0	0	0.3	3	1
1	0	1	1	1	41	13000000	16.3805	17500000	16.6777	14	1	0	0	0.6	1	1
1	1	0	2	1	50	3000000	14.9141	2500000	14.7318	12	0	0	0	0.7	1	0.333333
1	1	0	2	1	29	5000000	15.425	2500000	14.7318	18	0	0	0	0.6	4	1
1	0	1	4	1	50	7000000	15.7614	6250000	15.6481	12	1	0	0	0.3	4	1
1	0	1	3	0	29	5000000	15.425	2500000	14.7318	16	0	0	0	0.4	2	0
0	0	0	2	1	51	7000000	15.7614	8750000	15.9846	12	1	0	0	1	4	1
1	1	0	1	1	33	7000000	15.7614	2500000	14.7318	18	0	0	0	0.7	3	1
0	0	0	2	1	26	5000000	15.425	6250000	15.6481	18	0	0	0	0.6	4	0.666667
1	0	1	4	1	41	17000000	16.6487	8750000	15.9846	16	1	0	0	0.5	3	1
1	0	1	1	1	27	5000000	15.425	2500000	14.7318	12	0	0	0	0.9	1	1
1	0	1	1	1	42	13000000	16.3805	6250000	15.6481	12	1	0	0	0.5	2	1
1	0	1	1	1	58	7000000	15.7614	25000000	17.0344	12	0	0	0	0.5	4	0.666667
1	0	1	2	1	35	7000000	15.7614	6250000	15.6481	16	1	0	0	0.5	4	1
1	1	0	2	1	53	5000000	15.425	25000000	17.0344	10.5	0	0	0	0.6	4	0.666667
1	1	0	3	1	57	5000000	15.425	12500000	16.3412	10.5	1	0	0	0.4	3	1
1	0	1	2	0	38	11000000	16.2134	6250000	15.6481	16	1	0	0	0.7	4	0.333333
1	0	1	2	0	27	7000000	15.7614	12500000	16.3412	16	1	0	0	0.3	2	0.666667
1	1	0	2	1	55	20000000	16.8112	75000000	18.133	16	1	0	0	0.6	5	1
1	1	0	1	1	66	20000000	16.8112	25000000	17.0344	16	1	0	0	1	5	0.666667
0	0	0	4	1	35	7000000	15.7614	2500000	14.7318	14	0	0	0	0.3	4	0.666667
1	1	0	3	0	36	7000000	15.7614	6250000	15.6481	12	1	0	0	0.5	4	0.333333
1	0	1	2	0	46	1000000	13.8155	25000000	17.0344	12	0	1	1	0.5	5	0.333333
1	0	1	4	1	26	5000000	15.425	3750000	15.1373	12	1	0	0	0.6	4	0.333333
1	0	1	1	1	55	7000000	15.7614	6250000	15.6481	16	1	0	0	0.9	3	1
1	1	0	2	1	57	7000000	15.7614	40000000	17.5044	14	1	0	0	0.7	4	1
0	0	0	3	0	46	5000000	15.425	75000000	18.133	16	0	0	0	0.5	2	1
0	0	0	2	1	58	15000000	16.5236	40000000	17.5044	16	1	0	0	0.3	3	1
1	0	1	2	0	48	7000000	15.7614	2500000	14.7318	16	1	0	0	0.5	3	0
1	0	1	2	1	34	7000000	15.7614	25000000	17.0344	16	1	0	0	0.6	4	0.666667
0	0	0	2	1	72	3000000	14.9141	25000000	17.0344	16	1	0	1	0.3	3	0.666667
1	0	1	2	1	28	5000000	15.425	6250000	15.6481	16	0	0	0	0.5	1	1
1	0	1	1	0	22	3000000	14.9141	40000000	17.5044	16	0	0	0	0.6	5	0.666667
1	1	0	2	0	41	15000000	16.5236	40000000	17.5044	14	1	0	0	0.5	4	1
0	0	0	3	1	21	5000000	15.425	12500000	16.3412	16	0	0	0	0.4	3	0.666667
1	0	1	4	0	45	7000000	15.7614	17500000	16.6777	14	0	0	0	0.3	4	1
1	1	0	1	0	37	11000000	16.2134	25000000	17.0344	14	1	0	0	0.6	3	1
1	0	1	4	1	30	9000000	16.0127	6250000	15.6481	16	1	0	0	0.4	3	1
0	0	0	1	1	41	13000000	16.3805	40000000	17.5044	16	1	0	0	0	3	1
1	0	1	2	0	28	7000000	15.7614	12500000	16.3412	16	1	0	0	0.7	5	1
1	1	0	1	0	57	17000000	16.6487	100000000	18.4207	16	1	0	0	0.4	4	0.666667
1	1	0	1	1	68	3000000	14.9141	75000000	18.133	12	1	0	1	0.5	3	1
1	1	0	2	1	62	15000000	16.5236	75000000	18.133	16	1	0	0	0.8	1	1
1	0	1	4	1	56	5000000	15.425	75000000	18.133	16	1	0	0	0.4	3	0.666667
1	1	0	4	1	29	5000000	15.425	12500000	16.3412	16	0	0	0	0.5	3	1
1	1	0	1	1	34	5000000	15.425	12500000	16.3412	16	1	0	0	0.4	4	1
1	0	1	2	1	35	9000000	16.0127	12500000	16.3412	16	1	0	0	0	3	0.666667
1	1	0	4	0	50	7000000	15.7614	8750000	15.9846	12	1	0	0	0.7	4	1
1	0	1	2	0	41	5000000	15.425	6250000	15.6481	14	0	0	0	0.7	3	0.666667
1	0	1	3	1	61	3000000	14.9141	2500000	14.7318	16	1	0	0	0.7	5	1
1	1	0	2	1	69	5000000	15.425	17500000	16.6777	16	1	0	0	0.7	4	1
1	0	1	3	0	58	7000000	15.7614	3750000	15.1373	14	1	0	0	0.3	3	0.666667
1	0	1	4	1	39	7000000	15.7614	8750000	15.9846	16	1	0	0	0.7	3	1
1	0	1	4	0	57	3000000	14.9141	2500000	14.7318	16	0	1	0	0.7	4	0.666667
0	0	0	2	1	69	3000000	14.9141	8750000	15.9846	16	1	0	0	0.4	3	0.666667
1	0	1	2	1	41	5000000	15.425	3750000	15.1373	16	1	0	0	0.3	3	1
0	0	0	3	1	39	5000000	15.425	40000000	17.5044	18	0	0	0	0.7	2	1
1	1	0	3	1	67	9000000	16.0127	100000000	18.4207	18	1	0	0	0.6	4	0.666667
0	0	0	2	1	38	5000000	15.425	25000000	17.0344	16	0	0	0	0.3	4	1
1	0	1	3	0	37	3000000	14.9141	2500000	14.7318	13	0	1	0	0.4	3	0.666667
1	0	1	2	1	47	15000000	16.5236	25000000	17.0344	18	1	0	0	0.7	4	1
1	0	1	2	1	28	5000000	15.425	3750000	15.1373	16	0	0	0	0.5	3	0.666667
1	0	1	4	1	49	11000000	16.2134	75000000	18.133	18	1	0	0	0.5	4	1
1	0	1	3	0	35	9000000	16.0127	12500000	16.3412	16	1	0	0	0.5	1	1
0	0	0	2	1	56	9000000	16.0127	8750000	15.9846	18	1	0	0	0.4	4	1
1	1	0	2	1	54	3000000	14.9141	3750000	15.1373	16	0	0	0	0.2	3	1
1	0	1	4	0	42	1500000	14.221	2500000	14.7318	12	0	0	0	0.5	2	1
1	0	1	4	1	62	3000000	14.9141	17500000	16.6777	16	1	0	0	0.4	3	1
1	0	1	2	0	25	5000000	15.425	2500000	14.7318	18	0	0	0	0.7	4	1
1	0	1	4	0	24	1000000	13.8155	3750000	15.1373	16	0	0	0	0.4	3	1
1	0	1	4	0	29	3000000	14.9141	2500000	14.7318	18	0	0	0	0.7	3	0.666667
1	0	1	2	1	34	5000000	15.425	6250000	15.6481	14	0	0	0	0.7	3	1
0	0	0	3	1	63	1500000	14.221	100000000	18.4207	21	1	0	0	0.7	4	1
1	0	1	4	1	34	5000000	15.425	2500000	14.7318	16	0	0	0	0.7	4	0.666667
1	0	1	2	0	27	7000000	15.7614	3750000	15.1373	16	1	0	0	0.2	3	0.666667
1	0	1	3	1	46	5000000	15.425	3750000	15.1373	12	0	0	0	0.3	5	1
1	1	0	3	0	32	7000000	15.7614	12500000	16.3412	16	1	0	0	0.6	4	0
1	1	0	1	1	68	5000000	15.425	6250000	15.6481	16	1	0	0	1	3	1
1	0	1	2	1	29	5000000	15.425	3750000	15.1373	16	1	0	0	0.4	3	1
0	0	0	2	1	35	7000000	15.7614	17500000	16.6777	18	0	0	0	1	3	1
0	0	0	2	0	43	15000000	16.5236	25000000	17.0344	16	1	0	0	0.5	5	0.666667
0	0	0	2	1	35	9000000	16.0127	8750000	15.9846	18	1	0	0	0.8	5	1
1	1	0	4	1	29	13000000	16.3805	6250000	15.6481	16	1	0	0	0.4	4	1
1	0	1	3	1	25	3000000	14.9141	2500000	14.7318	16	0	0	0	0.6	3	0.666667
1	0	1	2	1	29	5000000	15.425	6250000	15.6481	12	1	0	0	0.4	3	1
1	0	1	1	0	41	9000000	16.0127	17500000	16.6777	16	1	0	0	0.7	3	1
0	0	0	2	0	46	11000000	16.2134	6250000	15.6481	16	1	0	0	1	5	0.666667
1	0	1	3	1	31	11000000	16.2134	25000000	17.0344	16	1	0	0	0.4	3	1
1	1	0	4	0	36	9000000	16.0127	40000000	17.5044	18	1	0	0	0.4	4	1
1	0	1	3	1	69	3000000	14.9141	25000000	17.0344	14	1	0	0	0.6	3	0.666667
1	0	1	2	0	31	5000000	15.425	2500000	14.7318	16	0	0	0	0.7	2	1
1	1	0	3	1	60	9000000	16.0127	12500000	16.3412	14	0	0	0	1	3	1
1	0	1	2	1	41	20000000	16.8112	75000000	18.133	18	1	0	0	1	3	1
0	0	0	3	1	39	9000000	16.0127	12500000	16.3412	16	0	0	0	0.4	2	0.666667
0	0	0	2	1	32	7000000	15.7614	2500000	14.7318	12	1	0	0	1	2	1
1	0	1	4	0	35	9000000	16.0127	25000000	17.0344	16	1	0	0	0.4	4	0.666667
1	0	1	3	1	27	3000000	14.9141	2500000	14.7318	14	0	0	0	0	3	0.666667
1	0	1	2	1	48	5000000	15.425	2500000	14.7318	12	1	0	0	0.1	3	0.666667
0	0	0	2	1	54	20000000	16.8112	100000000	18.4207	16	0	0	0	0.7	2	1
1	0	1	2	1	50	3000000	14.9141	6250000	15.6481	12	0	0	0	0.5	4	0.333333
0	0	0	1	1	62	3000000	14.9141	12500000	16.3412	14	1	0	0	0.7	5	1
0	0	0	3	1	34	11000000	16.2134	25000000	17.0344	18	1	0	0	0.4	4	1
1	1	0	2	0	27	5000000	15.425	3750000	15.1373	12	1	0	0	0.4	4	1
1	0	1	2	0	28	5000000	15.425	3750000	15.1373	16	1	0	0	0.3	2	0.333333
1	0	1	4	1	44	9000000	16.0127	2500000	14.7318	16	1	0	0	0.5	4	1
1	0	1	2	1	26	9000000	16.0127	6250000	15.6481	16	1	0	0	0.6	5	1
1	0	1	3	1	32	7000000	15.7614	6250000	15.6481	16	1	0	0	1	3	1
1	0	1	1	1	34	9000000	16.0127	2500000	14.7318	14	1	0	0	1	4	1
1	0	1	4	1	34	1000000	13.8155	17500000	16.6777	14	0	0	0	0.5	3	1
1	0	1	2	1	26	5000000	15.425	8750000	15.9846	16	1	0	0	0.5	4	1
1	1	0	1	1	65	5000000	15.425	25000000	17.0344	14	1	0	0	0.7	3	1
1	1	0	3	1	41	7000000	15.7614	8750000	15.9846	12	1	0	0	0	3	0.333333
1	0	1	3	1	48	9000000	16.0127	8750000	15.9846	16	0	1	0	0.9	5	0.333333
1	0	1	4	0	33	7000000	15.7614	3750000	15.1373	16	1	0	0	0.2	4	0.666667
0	0	0	3	1	38	5000000	15.425	17500000	16.6777	14	0	0	0	0.4	4	0.666667
1	0	1	3	1	49	5000000	15.425	25000000	17.0344	16	1	0	0	0.7	2	1
1	0	1	2	0	34	13000000	16.3805	6250000	15.6481	16	1	0	0	0.4	4	0.666667
1	0	1	1	0	44	7000000	15.7614	3750000	15.1373	12	0	1	0	0.6	4	0.333333
1	1	0	2	0	27	9000000	16.0127	3750000	15.1373	16	1	0	0	0.9	4	1
1	1	0	2	0	32	3000000	14.9141	8750000	15.9846	12	1	0	0	0	3	1
1	1	0	1	1	55	9000000	16.0127	17500000	16.6777	12	1	0	0	0.7	2	1
1	0	1	4	0	45	11000000	16.2134	75000000	18.133	18	0	0	0	0.5	4	1
1	0	1	2	1	46	3000000	14.9141	2500000	14.7318	16	1	0	0	0.4	5	0.333333
1	0	1	2	1	34	9000000	16.0127	3750000	15.1373	16	1	0	0	0.9	3	1
0	0	0	3	1	29	7000000	15.7614	8750000	15.9846	18	1	0	0	0.5	2	0
1	1	0	1	1	66	11000000	16.2134	75000000	18.133	16	1	0	1	1	2	1
1	0	1	3	0	25	3000000	14.9141	3750000	15.1373	16	0	0	0	0.5	3	1
1	0	1	3	1	41	11000000	16.2134	8750000	15.9846	12	1	0	0	0.5	5	0.666667
0	0	0	2	1	42	7000000	15.7614	12500000	16.3412	18	1	0	0	0.5	3	1
1	0	1	2	0	50	3000000	14.9141	2500000	14.7318	14	0	1	0	0.2	3	0.333333
1	0	1	3	1	32	7000000	15.7614	3750000	15.1373	16	1	0	0	0.3	4	1
0	0	0	3	1	37	11000000	16.2134	12500000	16.3412	14	1	0	0	0.9	3	1
1	1	0	2	1	61	1000000	13.8155	75000000	18.133	16	0	0	1	0.6	3	0.666667
0	0	0	2	1	41	7000000	15.7614	3750000	15.1373	16	1	0	0	0.2	5	1
0	0	0	3	1	49	7000000	15.7614	17500000	16.6777	16	1	0	0	0.6	4	1
1	0	1	4	0	34	7000000	15.7614	3750000	15.1373	16	1	0	0	0.5	4	0
1	0	1	4	1	35	9000000	16.0127	8750000	15.9846	16	1	0	0	0.4	3	0.666667
1	1	0	3	1	60	11000000	16.2134	25000000	17.0344	12	0	1	0	1	3	0.666667
1	0	1	2	0	27	5000000	15.425	2500000	14.7318	16	0	0	0	0.5	4	1
1	0	1	2	1	35	5000000	15.425	3750000	15.1373	14	0	1	0	0.3	2	0.666667
1	0	1	1	0	34	5000000	15.425	6250000	15.6481	12	1	0	0	0.3	3	0
1	0	1	3	0	39	1000000	13.8155	8750000	15.9846	16	0	1	0	0.3	5	0.666667
1	0	1	2	1	27	5000000	15.425	3750000	15.1373	16	0	0	0	0.2	3	1
1	1	0	2	0	55	7000000	15.7614	12500000	16.3412	14	1	0	0	0.5	3	1
1	0	1	2	0	29	7000000	15.7614	2500000	14.7318	12	1	0	0	0.2	2	1
1	0	1	2	0	27	3000000	14.9141	2500000	14.7318	16	1	0	0	0.3	3	0.333333
1	1	0	3	1	39	9000000	16.0127	17500000	16.6777	16	1	0	0	0.5	3	1
1	0	1	4	1	44	7000000	15.7614	8750000	15.9846	14	1	0	0	0.7	3	1
1	1	0	2	0	44	7000000	15.7614	17500000	16.6777	14	1	0	0	0.6	5	0.333333
0	0	0	3	0	50	5000000	15.425	25000000	17.0344	16	1	0	0	0.5	4	1
1	0	1	2	0	33	1500000	14.221	2500000	14.7318	10.5	0	0	0	0.5	2	0
1	0	1	1	1	51	7000000	15.7614	2500000	14.7318	12	1	0	0	0.2	4	1
1	0	1	2	0	33	9000000	16.0127	17500000	16.6777	18	1	0	0	0.7	4	1
0	0	0	1	1	24	5000000	15.425	3750000	15.1373	12	0	0	0	0.6	3	1
1	0	1	3	0	41	5000000	15.425	2500000	14.7318	16	0	1	0	0.2	4	1
1	0	1	3	0	53	7000000	15.7614	2500000	14.7318	14	1	0	0	0.4	4	1
0	0	0	3	0	26	15000000	16.5236	12500000	16.3412	16	0	0	0	1	3	0.333333
1	0	1	2	0	43	9000000	16.0127	8750000	15.9846	10.5	1	0	0	0.4	2	0.666667
0	0	0	2	0	44	15000000	16.5236	12500000	16.3412	16	1	0	0	0.4	5	0.666667
1	1	0	1	1	56	9000000	16.0127	12500000	16.3412	12	1	0	0	0.4	3	0.333333
1	0	1	2	0	32	7000000	15.7614	8750000	15.9846	16	1	0	0	0.5	5	0.333333
1	0	1	2	0	53	3000000	14.9141	2500000	14.7318	14	0	1	0	0.4	4	0.333333
1	1	0	3	1	50	9000000	16.0127	17500000	16.6777	16	0	0	0	0.7	3	1
0	0	0	3	0	39	7000000	15.7614	12500000	16.3412	16	1	0	0	0.4	4	1
0	0	0	3	0	31	15000000	16.5236	8750000	15.9846	10.5	1	0	0	0.7	3	1
1	0	1	2	1	23	1000000	13.8155	2500000	14.7318	16	0	0	0	0.5	3	1
1	0	1	1	1	50	7000000	15.7614	12500000	16.3412	12	0	1	0	0.7	3	0.666667
1	0	1	2	0	29	9000000	16.0127	6250000	15.6481	16	1	0	0	0.7	2	1
1	0	1	1	1	27	5000000	15.425	3750000	15.1373	16	0	0	0	0.6	3	0.666667
1	0	1	2	1	41	7000000	15.7614	6250000	15.6481	21	1	0	0	0.3	3	1
0	0	0	1	1	41	7000000	15.7614	3750000	15.1373	16	1	0	0	0.7	3	1
1	1	0	3	1	54	9000000	16.0127	100000000	18.4207	16	1	0	0	1	3	0.666667
1	0	1	4	0	41	1500000	14.221	12500000	16.3412	14	0	1	0	0.5	4	1
1	1	0	4	1	39	5000000	15.425	17500000	16.6777	13	1	0	0	0.3	2	0.666667
1	0	1	2	1	44	1000000	13.8155	3750000	15.1373	16	0	0	0	0.9	5	1
1	0	1	1	0	33	5000000	15.425	3750000	15.1373	16	1	0	0	0.4	5	0.666667
1	0	1	2	0	28	9000000	16.0127	25000000	17.0344	16	1	0	0	0.5	3	1
1	0	1	3	0	42	3000000	14.9141	3750000	15.1373	12	1	0	0	0.5	3	0.333333
1	0	1	2	0	36	5000000	15.425	6250000	15.6481	16	0	0	0	0.7	3	1
0	0	0	1	1	39	7000000	15.7614	8750000	15.9846	12	1	0	0	0.2	4	0.666667
1	0	1	3	0	53	9000000	16.0127	100000000	18.4207	16	0	0	0	0.3	3	1
1	0	1	2	1	41	7000000	15.7614	3750000	15.1373	16	1	0	0	0.5	3	1
1	0	1	2	1	42	5000000	15.425	3750000	15.1373	16	0	0	0	0.9	3	0.333333
1	0	1	5	1	48	20000000	16.8112	100000000	18.4207	16	1	0	0	1	3	0.666667
1	0	1	1	1	34	9000000	16.0127	12500000	16.3412	18	1	0	0	0.5	4	1
1	1	0	1	1	29	3000000	14.9141	8750000	15.9846	16	0	0	0	0.5	2	1
1	0	1	2	0	49	7000000	15.7614	6250000	15.6481	16	1	0	0	0.5	5	1
1	0	1	2	0	25	9000000	16.0127	25000000	17.0344	16	0	0	0	0.7	4	0.666667
1	0	1	4	1	30	5000000	15.425	2500000	14.7318	14	0	0	0	0.2	5	0.666667
1	1	0	2	1	54	7000000	15.7614	25000000	17.0344	16	1	0	0	0.6	4	0.666667
1	1	0	2	0	38	20000000	16.8112	40000000	17.5044	16	1	0	0	0.3	4	1
1	0	1	3	1	61	7000000	15.7614	12500000	16.3412	16	1	0	0	0.7	3	0.333333
1	1	0	4	0	35	9000000	16.0127	12500000	16.3412	16	1	0	0	0.5	4	1
1	0	1	4	1	31	5000000	15.425	12500000	16.3412	16	1	0	0	0.5	2	1
1	0	1	3	0	39	7000000	15.7614	17500000	16.6777	16	1	0	0	0.5	4	1
1	1	0	3	0	55	7000000	15.7614	12500000	16.3412	14	1	0	0	0.6	3	0.333333
1	0	1	3	1	31	5000000	15.425	3750000	15.1373	16	1	0	0	0	3	1
1	0	1	3	0	28	3000000	14.9141	17500000	16.6777	12	0	0	0	0.3	2	0
1	0	1	1	0	34	5000000	15.425	6250000	15.6481	16	1	0	0	0.6	4	1
1	0	1	3	0	40	3000000	14.9141	12500000	16.3412	16	1	0	0	0.7	2	0.666667
1	0	1	2	1	45	11000000	16.2134	25000000	17.0344	12	1	0	0	0.6	2	1
1	1	0	1	1	30	5000000	15.425	8750000	15.9846	18	0	0	0	0.6	4	1
1	0	1	3	0	30	7000000	15.7614	8750000	15.9846	16	0	0	0	0.7	5	0.333333
1	0	1	2	0	45	5000000	15.425	17500000	16.6777	16	0	1	0	0.3	4	1
0	0	0	3	1	58	5000000	15.425	2500000	14.7318	16	1	0	0	0.7	4	0.666667
1	1	0	1	1	31	5000000	15.425	8750000	15.9846	16	0	0	0	1	3	0.666667
1	0	1	2	0	38	3000000	14.9141	6250000	15.6481	18	0	0	0	0.7	4	1
1	1	0	3	1	48	3000000	14.9141	3750000	15.1373	14	1	0	0	0.3	3	0.333333
1	0	1	2	1	29	3000000	14.9141	17500000	16.6777	16	0	0	0	0.6	3	1
1	0	1	2	0	30	7000000	15.7614	2500000	14.7318	16	0	0	0	0.2	3	0.666667
1	0	1	4	1	44	11000000	16.2134	12500000	16.3412	16	1	0	0	1	4	1
1	0	1	2	1	41	9000000	16.0127	17500000	16.6777	18	1	0	0	0.4	4	1
1	0	1	2	1	58	5000000	15.425	6250000	15.6481	12	1	0	0	0.6	2	1
1	1	0	1	1	57	15000000	16.5236	40000000	17.5044	16	1	0	0	0.5	4	0.666667
1	1	0	2	1	29	5000000	15.425	3750000	15.1373	18	0	0	0	1	4	1
1	0	1	1	1	32	5000000	15.425	12500000	16.3412	16	0	0	0	0.7	3	0.666667
1	1	0	2	1	61	5000000	15.425	17500000	16.6777	16	1	0	0	0.7	4	1
1	1	0	2	0	42	9000000	16.0127	25000000	17.0344	14	1	0	0	0.7	4	1
0	0	0	2	1	47	5000000	15.425	8750000	15.9846	16	0	1	0	0.8	3	0.666667
1	0	1	3	0	30	5000000	15.425	2500000	14.7318	12	0	0	0	0.5	4	1
1	0	1	1	1	39	3000000	14.9141	3750000	15.1373	14	0	0	0	0.6	2	1
1	0	1	3	0	35	3000000	14.9141	3750000	15.1373	16	0	0	0	0.5	3	1
1	0	1	2	1	44	5000000	15.425	2500000	14.7318	10.5	0	1	0	0.6	3	0.666667
1	0	1	2	1	44	7000000	15.7614	6250000	15.6481	16	1	0	0	0.3	2	1
1	1	0	2	1	60	9000000	16.0127	25000000	17.0344	16	1	0	0	0.7	2	1
1	0	1	4	0	43	9000000	16.0127	2500000	14.7318	16	1	0	0	0.6	4	1
1	0	1	3	1	25	3000000	14.9141	2500000	14.7318	18	0	0	0	0.3	3	0.666667
1	0	1	2	0	27	1500000	14.221	2500000	14.7318	14	0	0	0	0.4	4	0
1	0	1	1	1	41	5000000	15.425	2500000	14.7318	16	1	0	0	0.7	3	1
1	1	0	3	0	47	11000000	16.2134	40000000	17.5044	16	0	1	0	0.5	4	0.333333
0	0	0	2	0	51	20000000	16.8112	40000000	17.5044	18	1	0	0	0.2	5	0.333333
1	0	1	3	1	30	13000000	16.3805	25000000	17.0344	18	1	0	0	0.4	4	1
0	0	0	1	1	20	1500000	14.221	17500000	16.6777	16	0	0	0	0	5	0
1	0	1	2	1	48	1500000	14.221	12500000	16.3412	16	0	0	0	0.7	3	0.666667
1	0	1	1	1	39	15000000	16.5236	40000000	17.5044	16	1	0	0	0.5	4	1
1	0	1	2	0	28	3000000	14.9141	2500000	14.7318	16	0	0	0	0.5	3	1
1	0	1	2	1	36	5000000	15.425	3750000	15.1373	18	0	0	0	0.5	4	1
1	0	1	3	1	24	3000000	14.9141	2500000	14.7318	16	0	0	0	0.5	3	1
1	0	1	2	0	23	3000000	14.9141	2500000	14.7318	16	0	0	0	0.6	3	0
1	0	1	2	0	44	5000000	15.425	3750000	15.1373	14	0	1	0	0.2	4	1
1	1	0	3	1	50	1000000	13.8155	75000000	18.133	16	0	0	0	0.7	3	1
1	0	1	2	1	34	11000000	16.2134	40000000	17.5044	16	0	0	0	0.7	3	1
1	1	0	2	0	59	9000000	16.0127	12500000	16.3412	12	1	0	0	0.6	4	1
0	0	0	1	1	44	20000000	16.8112	40000000	17.5044	16	1	0	0	0.7	1	0
1	0	1	3	0	30	7000000	15.7614	2500000	14.7318	16	1	0	0	0.3	5	0.333333
1	1	0	2	1	65	3000000	14.9141	40000000	17.5044	16	1	0	1	0.6	3	1
1	0	1	3	0	27	3000000	14.9141	3750000	15.1373	16	0	0	0	0.4	4	0.666667
0	0	0	1	1	37	7000000	15.7614	12500000	16.3412	14	1	0	0	0.2	4	0.666667
1	0	1	2	0	39	11000000	16.2134	12500000	16.3412	16	1	0	0	0.7	4	1
1	1	0	2	1	72	11000000	16.2134	12500000	16.3412	16	1	0	0	0.6	4	0.666667
1	0	1	3	1	36	9000000	16.0127	40000000	17.5044	12	1	0	0	0.6	3	0.333333
1	0	1	3	1	29	7000000	15.7614	6250000	15.6481	16	1	0	0	0.3	3	1
1	0	1	2	0	41	3000000	14.9141	2500000	14.7318	16	0	0	0	1	4	1
0	0	0	2	1	45	9000000	16.0127	12500000	16.3412	16	1	0	0	0.7	3	1
1	1	0	3	1	47	3000000	14.9141	8750000	15.9846	16	0	0	0	0.6	3	0.666667
1	0	1	4	1	30	3000000	14.9141	2500000	14.7318	16	0	0	0	0.9	4	0.666667
1	0	1	3	0	34	7000000	15.7614	2500000	14.7318	14	1	0	0	0.7	2	1
1	0	1	2	1	48	7000000	15.7614	6250000	15.6481	16	1	0	0	0.4	3	0.666667
0	0	0	3	1	32	1500000	14.221	2500000	14.7318	16	0	0	0	0.5	4	1
1	0	1	1	1	31	9000000	16.0127	6250000	15.6481	16	1	0	0	0.4	3	1
1	0	1	2	1	48	3000000	14.9141	6250000	15.6481	12	0	0	0	0.7	2	0.333333
1	0	1	2	0	45	15000000	16.5236	8750000	15.9846	14	1	0	0	0.5	3	1
0	0	0	3	1	43	9000000	16.0127	8750000	15.9846	18	1	0	0	0.4	3	0.666667
1	0	1	2	0	28	7000000	15.7614	3750000	15.1373	16	1	0	0	0.5	4	1
1	1	0	3	0	24	3000000	14.9141	3750000	15.1373	16	0	0	0	0.6	3	1
1	0	1	4	0	32	11000000	16.2134	3750000	15.1373	16	1	0	0	0.3	4	0.333333
1	0	1	2	1	46	9000000	16.0127	6250000	15.6481	16	1	0	0	0.5	4	1
1	0	1	4	0	47	7000000	15.7614	2500000	14.7318	12	1	0	0	0.2	3	0
1	0	1	1	1	41	9000000	16.0127	6250000	15.6481	16	1	0	0	0	4	1
1	0	1	2	1	33	7000000	15.7614	3750000	15.1373	16	1	0	0	0.4	4	1
0	0	0	3	0	27	3000000	14.9141	3750000	15.1373	16	1	0	0	0.5	5	0
1	0	1	1	0	32	11000000	16.2134	40000000	17.5044	16	1	0	1	0.9	3	0.333333
1	0	1	2	0	42	1500000	14.221	3750000	15.1373	12	0	1	0	0.3	3	0
1	0	1	1	1	44	7000000	15.7614	8750000	15.9846	14	1	0	0	0.6	2	1
0	0	0	2	1	31	5000000	15.425	2500000	14.7318	18	1	0	0	0.3	2	1
1	0	1	1	1	25	3000000	14.9141	3750000	15.1373	16	0	0	0	0.7	4	1
1	0	1	3	0	34	9000000	16.0127	17500000	16.6777	16	0	0	0	0.7	5	0
0	0	0	2	1	43	7000000	15.7614	3750000	15.1373	12	1	0	0	0.6	3	1
1	0	1	3	1	42	5000000	15.425	6250000	15.6481	10.5	1	0	0	0.8	3	0
1	0	1	2	0	29	17000000	16.6487	25000000	17.0344	16	1	0	0	0.5	5	1
1	0	1	1	1	55	15000000	16.5236	40000000	17.5044	12	1	0	0	0.6	3	1
1	0	1	3	1	32	17000000	16.6487	8750000	15.9846	16	1	0	0	0.4	3	1
1	0	1	2	0	28	7000000	15.7614	6250000	15.6481	16	1	0	0	0.6	3	1
1	0	1	1	0	34	7000000	15.7614	8750000	15.9846	12	1	0	0	0.6	3	1
1	0	1	2	0	42	7000000	15.7614	25000000	17.0344	18	0	0	0	0.7	4	1
1	0	1	1	0	44	9000000	16.0127	25000000	17.0344	14	1	0	0	0.5	4	1
1	0	1	3	1	33	7000000	15.7614	8750000	15.9846	12	1	0	0	0.7	3	0
1	0	1	4	0	24	7000000	15.7614	6250000	15.6481	16	1	0	0	0.4	3	0.333333
1	0	1	2	1	39	9000000	16.0127	17500000	16.6777	16	1	0	0	0.7	2	1
1	0	1	3	1	38	13000000	16.3805	25000000	17.0344	16	1	0	0	0.7	4	1
1	1	0	2	1	35	7000000	15.7614	3750000	15.1373	12	0	0	0	0.3	4	1
1	0	1	3	1	32	7000000	15.7614	6250000	15.6481	16	1	0	0	0.5	2	1
1	0	1	4	1	37	11000000	16.2134	25000000	17.0344	18	0	0	0	0.5	5	1
1	1	0	2	1	44	5000000	15.425	2500000	14.7318	12	1	0	0	1	3	0.666667
1	1	0	1	1	64	5000000	15.425	75000000	18.133	16	1	0	1	0.8	3	1
1	0	1	2	0	39	5000000	15.425	2500000	14.7318	14	1	0	0	0.4	4	0.666667
0	0	0	2	1	45	11000000	16.2134	25000000	17.0344	16	1	0	0	0.6	3	1
1	0	1	4	1	34	5000000	15.425	2500000	14.7318	16	0	0	0	0.3	3	1
1	0	1	1	1	41	9000000	16.0127	2500000	14.7318	12	1	0	0	0.7	3	0.666667
1	0	1	2	1	50	7000000	15.7614	6250000	15.6481	12	1	0	0	0.3	4	1
1	0	1	2	1	25	3000000	14.9141	3750000	15.1373	16	0	0	0	0.5	3	0.666667
0	0	0	2	1	44	7000000	15.7614	12500000	16.3412	16	1	0	0	0.5	3	1
1	0	1	4	1	35	5000000	15.425	2500000	14.7318	16	1	0	0	0.5	4	0.333333
1	0	1	2	1	29	3000000	14.9141	2500000	14.7318	16	0	0	0	0.6	3	0.666667
1	0	1	2	1	29	3000000	14.9141	12500000	16.3412	16	0	0	0	0.3	3	1
1	0	1	2	1	39	5000000	15.425	2500000	14.7318	12	1	0	0	0.5	2	0.333333
1	0	1	2	1	36	7000000	15.7614	8750000	15.9846	16	1	0	0	0.9	3	1
1	0	1	5	1	21	5000000	15.425	2500000	14.7318	12	0	0	0	0	2	1
1	0	1	2	0	45	7000000	15.7614	25000000	17.0344	16	0	0	0	0.6	4	0.666667
1	1	0	1	1	70	9000000	16.0127	75000000	18.133	16	1	0	0	1	3	1
1	0	1	2	0	30	7000000	15.7614	8750000	15.9846	16	1	0	0	0.2	3	1
1	0	1	2	1	35	7000000	15.7614	6250000	15.6481	16	1	0	0	0.6	3	1
1	0	1	2	1	55	3000000	14.9141	40000000	17.5044	16	1	0	0	1	4	1
1	0	1	4	0	50	5000000	15.425	2500000	14.7318	14	0	1	0	0.4	4	0.666667
1	0	1	2	1	63	3000000	14.9141	3750000	15.1373	14	1	0	1	0.5	2	1
1	1	0	3	1	45	7000000	15.7614	6250000	15.6481	12	1	0	0	0.3	3	0.666667
1	0	1	2	1	31	7000000	15.7614	3750000	15.1373	16	1	0	0	0.2	4	0.666667
1	0	1	2	1	44	3000000	14.9141	6250000	15.6481	16	0	0	0	0.5	3	1
1	0	1	3	0	36	5000000	15.425	3750000	15.1373	16	0	0	0	0.5	4	0.666667
0	0	0	1	1	41	11000000	16.2134	12500000	16.3412	16	1	0	0	0.4	3	1
1	0	1	2	0	46	3000000	14.9141	25000000	17.0344	16	0	0	0	0.5	3	1
1	0	1	2	1	30	5000000	15.425	6250000	15.6481	18	0	0	0	1	2	1
1	0	1	4	0	52	7000000	15.7614	2500000	14.7318	12	1	0	0	0.6	3	0.666667
1	1	0	3	1	57	11000000	16.2134	3750000	15.1373	16	1	0	0	0.2	3	0.666667
0	0	0	1	0	36	17000000	16.6487	12500000	16.3412	16	1	0	0	0.3	4	1
1	0	1	4	1	32	5000000	15.425	6250000	15.6481	18	0	0	0	0.7	4	1
1	1	0	4	0	46	17000000	16.6487	100000000	18.4207	14	1	0	0	0.6	3	0.333333
1	0	1	2	1	58	9000000	16.0127	25000000	17.0344	16	1	0	0	0.2	3	0.666667
1	0	1	1	1	42	7000000	15.7614	2500000	14.7318	14	1	0	0	0.7	3	0.333333
1	0	1	2	0	25	3000000	14.9141	8750000	15.9846	16	0	0	0	0.5	3	0.666667
1	0	1	1	1	55	11000000	16.2134	75000000	18.133	16	1	0	0	0.5	3	0.666667
1	0	1	2	1	33	9000000	16.0127	8750000	15.9846	12	1	0	0	0.6	3	1
1	0	1	2	0	25	7000000	15.7614	3750000	15.1373	16	0	0	0	0.6	4	1
0	0	0	2	1	65	3000000	14.9141	100000000	18.4207	16	1	0	1	0.3	3	1
1	0	1	4	0	36	5000000	15.425	3750000	15.1373	14	0	0	0	0.1	3	0
1	0	1	2	1	34	7000000	15.7614	12500000	16.3412	16	1	0	0	0.7	3	1
1	0	1	5	1	43	3000000	14.9141	3750000	15.1373	14	0	0	0	0.6	3	0.666667
1	0	1	3	1	29	7000000	15.7614	3750000	15.1373	18	0	0	0	0.2	3	1
0	0	0	1	1	32	7000000	15.7614	8750000	15.9846	18	1	0	0	0	4	1
1	0	1	2	1	61	5000000	15.425	12500000	16.3412	18	1	0	0	0.7	3	1
1	0	1	2	0	24	3000000	14.9141	3750000	15.1373	16	0	0	0	0.7	4	0.666667
0	0	0	3	0	30	7000000	15.7614	8750000	15.9846	16	1	0	0	0.3	3	1
1	1	0	1	0	27	3000000	14.9141	3750000	15.1373	14	0	0	0	1	3	1
1	0	1	3	1	31	7000000	15.7614	17500000	16.6777	12	0	1	0	0.7	2	0.333333
1	0	1	4	1	27	5000000	15.425	6250000	15.6481	16	0	0	0	0.6	5	0.666667
1	0	1	4	1	53	5000000	15.425	2500000	14.7318	10.5	1	0	0	0.7	2	0.666667
1	0	1	2	1	47	20000000	16.8112	100000000	18.4207	16	1	0	0	0.5	4	1
1	0	1	2	1	38	5000000	15.425	12500000	16.3412	16	1	0	0	0.5	3	0.666667
1	0	1	3	0	34	7000000	15.7614	3750000	15.1373	16	1	0	0	1	5	0.666667
1	0	1	2	0	33	9000000	16.0127	3750000	15.1373	12	1	0	0	0.4	5	1
1	0	1	1	1	33	7000000	15.7614	3750000	15.1373	12	1	0	0	0.4	2	1
1	0	1	2	1	31	5000000	15.425	2500000	14.7318	16	1	0	0	0.6	3	0.666667
0	0	0	2	1	49	17000000	16.6487	100000000	18.4207	16	1	0	0	0.6	4	1
1	0	1	2	0	32	7000000	15.7614	25000000	17.0344	16	1	0	0	0.2	3	1
1	0	1	3	1	61	3000000	14.9141	6250000	15.6481	10.5	1	0	0	0.7	3	0
1	0	1	2	0	23	9000000	16.0127	2500000	14.7318	16	0	0	0	0.4	4	0.333333
0	0	0	3	1	56	7000000	15.7614	40000000	17.5044	16	0	0	1	1	3	1
1	0	1	1	0	36	7000000	15.7614	3750000	15.1373	12	0	0	0	1	4	1
1	1	0	4	0	53	3000000	14.9141	8750000	15.9846	12	0	0	1	0.5	3	1
0	0	0	2	1	34	7000000	15.7614	17500000	16.6777	16	1	0	0	0.2	3	1
0	0	0	2	1	34	13000000	16.3805	40000000	17.5044	16	1	0	0	0.5	2	1
1	0	1	2	1	24	3000000	14.9141	2500000	14.7318	16	0	0	0	0.4	3	1
1	0	1	2	1	52	5000000	15.425	100000000	18.4207	18	0	0	1	0.7	4	1
0	0	0	2	1	77	3000000	14.9141	40000000	17.5044	16	0	0	0	0.7	3	1
0	0	0	2	1	67	7000000	15.7614	25000000	17.0344	16	1	0	0	0.7	3	1
1	0	1	4	0	46	9000000	16.0127	40000000	17.5044	16	1	0	0	0.4	3	0.666667
0	0	0	3	1	48	5000000	15.425	3750000	15.1373	12	1	0	0	0.7	3	1
1	0	1	2	0	48	11000000	16.2134	3750000	15.1373	16	1	0	0	0.3	4	1
1	0	1	3	0	43	11000000	16.2134	12500000	16.3412	14	1	0	0	0.3	3	1
1	0	1	2	0	34	3000000	14.9141	3750000	15.1373	12	0	1	0	0.2	3	1
1	1	0	1	1	61	3000000	14.9141	75000000	18.133	16	1	0	0	0.6	4	1
0	0	0	2	0	32	5000000	15.425	3750000	15.1373	18	0	0	0	0.5	4	1
0	0	0	1	1	43	5000000	15.425	25000000	17.0344	18	1	0	0	0.7	3	0.666667
1	0	1	2	1	49	3000000	14.9141	3750000	15.1373	12	0	0	0	0.7	3	1
1	0	1	2	1	51	9000000	16.0127	8750000	15.9846	12	1	0	0	0.5	3	1
1	0	1	1	1	39	20000000	16.8112	40000000	17.5044	21	1	0	0	0.5	4	1
1	0	1	2	0	29	3000000	14.9141	2500000	14.7318	12	0	0	0	0.6	4	0.666667
1	0	1	3	0	48	9000000	16.0127	8750000	15.9846	14	1	0	0	0.5	5	0.333333
1	0	1	2	1	46	5000000	15.425	8750000	15.9846	16	0	0	0	0.5	2	1
0	0	0	2	1	38	13000000	16.3805	17500000	16.6777	16	1	0	0	0.4	3	1
1	0	1	2	0	29	11000000	16.2134	25000000	17.0344	16	1	0	0	0.6	4	1
1	0	1	2	0	58	3000000	14.9141	40000000	17.5044	16	0	1	0	0.8	5	1
0	0	0	3	0	37	5000000	15.425	40000000	17.5044	18	0	0	0	0.1	4	0.333333
1	0	1	3	0	32	7000000	15.7614	12500000	16.3412	12	1	0	0	0.6	3	0
1	0	1	2	1	35	3000000	14.9141	2500000	14.7318	12	1	0	0	0.7	4	1
1	0	1	3	0	55	5000000	15.425	2500000	14.7318	12	1	0	0	0.4	3	0.666667
1	0	1	1	1	38	7000000	15.7614	12500000	16.3412	16	1	0	0	0.3	3	1
1	0	1	3	0	32	5000000	15.425	25000000	17.0344	12	1	0	0	0.7	3	0
0	0	0	1	1	45	15000000	16.5236	75000000	18.133	16	1	0	0	0.3	3	1
1	0	1	2	0	36	3000000	14.9141	3750000	15.1373	16	1	0	0	0.5	3	1
1	0	1	2	1	35	9000000	16.0127	12500000	16.3412	16	1	0	0	0.6	4	1
1	0	1	2	0	24	5000000	15.425	2500000	14.7318	16	0	0	0	0.3	4	0.333333
0	0	0	2	1	52	1000000	13.8155	17500000	16.6777	16	0	0	1	1	3	1
0	0	0	1	1	48	13000000	16.3805	75000000	18.133	16	1	0	0	0.5	2	1
1	0	1	3	1	58	5000000	15.425	6250000	15.6481	12	1	0	0	0.5	4	1
1	0	1	3	1	38	9000000	16.0127	8750000	15.9846	16	1	0	0	0.6	4	1
1	0	1	2	1	27	3000000	14.9141	6250000	15.6481	16	0	0	0	0.9	5	0.333333
1	1	0	4	0	30	3000000	14.9141	6250000	15.6481	16	1	0	0	0.5	4	1
1	0	1	3	0	29	3000000	14.9141	2500000	14.7318	16	0	0	0	0.4	3	0.666667
1	0	1	2	0	44	7000000	15.7614	6250000	15.6481	16	1	0	0	0.9	3	0.333333
1	1	0	1	0	55	7000000	15.7614	40000000	17.5044	14	0	0	0	0.8	3	1
1	0	1	3	0	37	11000000	16.2134	2500000	14.7318	16	1	0	0	0.3	2	0.666667
1	0	1	2	0	50	5000000	15.425	8750000	15.9846	14	0	1	0	0.6	4	0.666667
1	0	1	2	1	32	3000000	14.9141	6250000	15.6481	16	0	0	0	0.4	3	1
1	1	0	2	1	35	9000000	16.0127	8750000	15.9846	16	1	0	0	0.7	3	1
1	0	1	1	0	26	9000000	16.0127	6250000	15.6481	14	1	0	0	0.4	3	0.333333
1	0	1	2	1	45	9000000	16.0127	2500000	14.7318	18	1	0	0	0.4	4	0.666667
0	0	0	3	0	35	7000000	15.7614	3750000	15.1373	16	1	0	0	0.5	3	1
1	0	1	4	1	23	3000000	14.9141	2500000	14.7318	16	0	0	0	0.2	3	1
1	1	0	3	1	32	3000000	14.9141	2500000	14.7318	16	0	0	0	0.5	4	0.333333
1	0	1	4	0	42	3000000	14.9141	2500000	14.7318	14	1	0	0	0.6	5	1
1	0	1	5	0	45	20000000	16.8112	100000000	18.4207	16	1	0	0	0.5	5	0
1	1	0	3	0	55	9000000	16.0127	17500000	16.6777	12	1	0	0	0.7	3	0.666667
0	0	0	2	1	46	7000000	15.7614	2500000	14.7318	16	1	0	0	0.4	3	1
0	0	0	1	1	62	20000000	16.8112	100000000	18.4207	16	1	0	0	0.7	3	1
1	0	1	4	1	36	11000000	16.2134	17500000	16.6777	21	1	0	0	0.6	3	1
1	0	1	2	1	29	3000000	14.9141	3750000	15.1373	16	0	0	0	0.5	2	0.666667
1	0	1	4	0	45	7000000	15.7614	2500000	14.7318	14	1	0	0	0.5	3	0
1	1	0	1	1	57	20000000	16.8112	100000000	18.4207	14	1	0	0	0.9	3	0.666667
1	0	1	3	0	33	5000000	15.425	2500000	14.7318	10.5	1	0	0	0	4	0.666667
1	0	1	5	1	20	1000000	13.8155	2500000	14.7318	12	0	0	0	0.4	5	1
1	0	1	1	1	46	13000000	16.3805	40000000	17.5044	21	1	0	0	0.7	5	1
0	0	0	3	1	49	11000000	16.2134	40000000	17.5044	18	1	0	0	0.5	3	1
1	0	1	4	1	55	9000000	16.0127	100000000	18.4207	12	1	0	0	0.5	2	1
1	1	0	3	0	27	7000000	15.7614	6250000	15.6481	14	1	0	0	0.7	5	0.666667
1	1	0	2	1	43	7000000	15.7614	3750000	15.1373	16	1	0	0	0.6	4	1
0	0	0	2	0	29	3000000	14.9141	2500000	14.7318	16	0	0	0	0.4	4	0.666667
1	0	1	3	1	32	5000000	15.425	8750000	15.9846	16	1	0	0	0.9	2	0.333333
1	1	0	3	1	43	5000000	15.425	3750000	15.1373	16	0	0	0	0.9	3	0.333333
1	0	1	2	0	41	5000000	15.425	25000000	17.0344	16	0	0	0	0.5	5	0.666667
0	0	0	4	1	48	3000000	14.9141	3750000	15.1373	12	0	0	0	0.2	2	1
1	1	0	3	1	58	9000000	16.0127	8750000	15.9846	12	1	0	0	0.7	4	0.333333
1	0	1	2	1	37	13000000	16.3805	40000000	17.5044	18	1	0	0	0.3	4	1
1	1	0	2	1	50	7000000	15.7614	2500000	14.7318	16	1	0	0	0.2	3	0.666667
1	0	1	3	0	44	5000000	15.425	12500000	16.3412	16	0	1	0	0.5	4	0.333333
0	0	0	3	1	70	3000000	14.9141	75000000	18.133	16	1	0	1	0.2	5	0.666667
1	1	0	5	1	43	7000000	15.7614	3750000	15.1373	21	1	0	0	0.7	3	0
1	0	1	3	1	40	5000000	15.425	8750000	15.9846	18	0	0	0	0.5	2	1
0	0	0	3	0	29	9000000	16.0127	12500000	16.3412	16	1	0	0	0.4	3	1
0	0	0	4	1	45	11000000	16.2134	3750000	15.1373	12	1	0	0	1	3	0
1	0	1	2	1	35	7000000	15.7614	17500000	16.6777	13	1	0	0	0.3	1	1
1	0	1	3	1	51	15000000	16.5236	17500000	16.6777	12	1	0	0	0.5	2	0.666667
1	0	1	2	0	27	5000000	15.425	2500000	14.7318	16	0	0	0	0.5	4	0.666667
1	0	1	2	0	26	3000000	14.9141	100000000	18.4207	16	0	0	0	0.3	4	0.666667
1	0	1	1	0	33	13000000	16.3805	25000000	17.0344	16	1	0	0	1	5	1
1	0	1	1	0	26	5000000	15.425	2500000	14.7318	16	0	0	0	0.4	4	0.666667
1	1	0	2	0	40	7000000	15.7614	25000000	17.0344	14	1	0	0	0.2	3	1
1	0	1	2	0	38	5000000	15.425	2500000	14.7318	12	1	0	0	0.5	4	1
0	0	0	3	0	52	13000000	16.3805	17500000	16.6777	14	1	0	0	0.7	4	0
1	0	1	3	0	44	9000000	16.0127	12500000	16.3412	12	1	0	0	0.6	4	0
1	0	1	2	1	36	11000000	16.2134	40000000	17.5044	18	1	0	0	0.4	4	1
1	1	0	2	1	40	5000000	15.425	3750000	15.1373	18	1	0	0	0.6	3	0.666667
1	0	1	3	1	49	9000000	16.0127	3750000	15.1373	12	0	1	0	0	3	1
1	0	1	2	1	50	5000000	15.425	3750000	15.1373	12	1	0	0	0.5	3	0.666667
1	0	1	1	0	31	11000000	16.2134	25000000	17.0344	16	1	0	0	0.7	4	1
1	0	1	2	1	29	7000000	15.7614	2500000	14.7318	16	1	0	0	0.3	2	1
0	0	0	3	0	49	7000000	15.7614	25000000	17.0344	16	0	0	0	0.6	4	1
1	0	1	2	1	64	3000000	14.9141	12500000	16.3412	10.5	1	0	0	0.4	3	0.333333
1	0	1	2	1	28	7000000	15.7614	3750000	15.1373	16	1	0	0	0	3	1
1	0	1	2	0	22	1500000	14.221	2500000	14.7318	16	0	0	1	0.6	5	1
1	0	1	1	0	33	9000000	16.0127	3750000	15.1373	18	1	0	0	0.2	3	1
1	0	1	1	0	37	7000000	15.7614	2500000	14.7318	14	1	0	0	0.6	4	0.666667
1	0	1	2	1	27	5000000	15.425	3750000	15.1373	18	1	0	0	0.5	2	1
1	1	0	4	1	33	11000000	16.2134	40000000	17.5044	18	1	0	0	0.5	4	1
1	0	1	3	1	38	5000000	15.425	8750000	15.9846	16	0	0	0	1	5	1
1	0	1	4	0	48	11000000	16.2134	75000000	18.133	16	1	0	0	0.3	4	0.666667
1	0	1	2	0	35	5000000	15.425	17500000	16.6777	18	1	0	0	0.5	4	0.333333
1	0	1	2	1	50	3000000	14.9141	3750000	15.1373	16	1	0	0	0.4	2	0.333333
1	0	1	3	0	34	5000000	15.425	12500000	16.3412	14	1	0	0	0.9	3	1
0	0	0	2	1	77	11000000	16.2134	100000000	18.4207	16	1	0	0	0.4	2	0.666667
1	0	1	2	0	29	5000000	15.425	12500000	16.3412	16	0	0	0	0.7	2	1
1	0	1	2	1	47	5000000	15.425	2500000	14.7318	12	1	0	0	0.5	3	1
0	0	0	3	1	36	7000000	15.7614	3750000	15.1373	12	1	0	0	0.1	3	0.666667
1	1	0	2	1	54	1500000	14.221	12500000	16.3412	16	1	0	0	0.2	2	1
1	0	1	2	1	30	9000000	16.0127	12500000	16.3412	16	1	0	0	0.5	3	1
1	0	1	2	0	41	7000000	15.7614	2500000	14.7318	14	1	0	0	0	3	0.666667
1	0	1	3	1	25	5000000	15.425	17500000	16.6777	16	0	0	0	0.5	3	0.333333
1	0	1	2	0	50	7000000	15.7614	12500000	16.3412	14	0	0	0	0.8	4	0.666667
1	0	1	2	0	39	7000000	15.7614	8750000	15.9846	16	0	0	0	0.9	3	1
1	0	1	1	1	40	5000000	15.425	40000000	17.5044	16	0	0	0	0.7	4	1
1	0	1	4	0	58	13000000	16.3805	17500000	16.6777	12	1	0	0	0.7	3	0
1	1	0	2	1	49	11000000	16.2134	3750000	15.1373	16	1	0	0	0.7	2	1
0	0	0	1	1	59	20000000	16.8112	100000000	18.4207	16	1	0	0	0.6	4	1
1	1	0	1	1	49	20000000	16.8112	75000000	18.133	21	1	0	0	0.5	4	1
1	0	1	2	0	31	5000000	15.425	3750000	15.1373	16	1	0	0	0.7	4	1
0	0	0	4	0	55	11000000	16.2134	25000000	17.0344	16	1	0	0	0.4	4	1
1	1	0	2	1	47	9000000	16.0127	40000000	17.5044	16	0	1	0	0.6	2	0.666667
1	0	1	2	1	49	5000000	15.425	8750000	15.9846	16	0	1	0	0.1	2	1
0	0	0	2	1	50	9000000	16.0127	6250000	15.6481	14	1	0	0	0.9	2	0.333333
1	1	0	4	1	49	17000000	16.6487	75000000	18.133	14	1	0	0	0.5	3	0.666667
0	0	0	4	0	56	5000000	15.425	3750000	15.1373	16	1	0	0	0.3	4	1
1	0	1	3	0	44	3000000	14.9141	2500000	14.7318	12	1	0	0	0.8	3	0.333333
1	0	1	4	0	38	3000000	14.9141	6250000	15.6481	14	0	0	1	0.5	3	0.333333
0	0	0	2	0	43	13000000	16.3805	25000000	17.0344	14	1	0	0	0.4	4	1
1	1	0	3	1	56	3000000	14.9141	75000000	18.133	12	0	0	0	0.9	3	0.333333
1	0	1	4	1	47	3000000	14.9141	8750000	15.9846	12	0	1	0	0.3	3	1
1	0	1	3	0	22	3000000	14.9141	2500000	14.7318	16	0	0	0	0.2	3	0.333333
0	0	0	1	1	62	7000000	15.7614	40000000	17.5044	16	1	0	0	0.5	3	1
1	0	1	4	1	33	9000000	16.0127	6250000	15.6481	16	1	0	0	0.6	3	1
1	0	1	2	1	36	5000000	15.425	3750000	15.1373	16	1	0	0	0.6	4	1
1	0	1	2	1	53	7000000	15.7614	2500000	14.7318	16	1	0	0	0.3	2	0.666667
1	0	1	3	0	49	1500000	14.221	6250000	15.6481	14	0	1	0	0.4	4	1
1	0	1	2	0	32	7000000	15.7614	8750000	15.9846	14	1	0	0	0.5	4	0.333333
1	0	1	2	0	24	3000000	14.9141	3750000	15.1373	16	0	0	0	0.8	3	1
1	0	1	2	0	51	3000000	14.9141	6250000	15.6481	16	0	1	0	0.7	4	1
1	0	1	3	0	30	5000000	15.425	2500000	14.7318	14	1	0	0	0.8	5	0.666667
1	0	1	3	0	34	7000000	15.7614	3750000	15.1373	14	1	0	0	0.6	3	0.666667
1	0	1	2	0	25	5000000	15.425	6250000	15.6481	16	0	0	0	0.5	5	1
1	1	0	4	0	51	13000000	16.3805	100000000	18.4207	14	0	1	0	1	3	0.666667
1	0	1	1	1	44	5000000	15.425	6250000	15.6481	12	0	1	0	0.2	1	1
1	1	0	3	0	59	3000000	14.9141	12500000	16.3412	16	1	0	0	0.3	3	0.333333
1	0	1	2	0	31	3000000	14.9141	8750000	15.9846	12	1	0	0	0.5	4	1
1	1	0	3	1	34	7000000	15.7614	12500000	16.3412	16	0	0	0	0.5	3	1
1	0	1	4	0	36	5000000	15.425	3750000	15.1373	14	0	0	0	0.7	5	0.666667
0	0	0	2	0	29	3000000	14.9141	6250000	15.6481	16	0	0	0	0.5	3	0
1	0	1	4	1	32	7000000	15.7614	3750000	15.1373	12	1	0	0	0.7	3	1
1	0	1	1	1	24	3000000	14.9141	2500000	14.7318	14	0	0	0	0.2	3	1
1	0	1	2	0	52	7000000	15.7614	3750000	15.1373	16	1	0	0	0.6	4	1
0	0	0	3	1	55	9000000	16.0127	8750000	15.9846	14	1	0	0	0.3	3	0.333333
1	0	1	2	1	29	9000000	16.0127	8750000	15.9846	18	0	0	0	0.7	3	1
0	0	0	2	1	47	7000000	15.7614	12500000	16.3412	16	0	0	0	0.3	4	1
0	0	0	1	1	47	5000000	15.425	25000000	17.0344	14	0	1	0	0.5	4	0.666667
0	0	0	3	1	55	1000000	13.8155	2500000	14.7318	14	0	0	1	0.5	3	0.666667
1	0	1	4	1	50	15000000	16.5236	25000000	17.0344	16	1	0	0	0	3	1
1	0	1	2	0	44	5000000	15.425	6250000	15.6481	12	0	0	0	0.6	1	0
0	0	0	1	1	48	3000000	14.9141	40000000	17.5044	12	0	0	0	0.6	5	1
1	0	1	3	0	47	3000000	14.9141	2500000	14.7318	12	0	1	0	0.2	4	0
0	0	0	3	1	38	7000000	15.7614	3750000	15.1373	16	1	0	0	0.4	4	0.666667
1	1	0	1	1	63	11000000	16.2134	75000000	18.133	16	1	0	0	0.7	4	1
1	0	1	2	1	41	7000000	15.7614	6250000	15.6481	14	1	0	0	0.9	2	1
0	0	0	1	0	23	20000000	16.8112	100000000	18.4207	21	1	0	0	0	5	0.333333
1	1	0	2	1	32	9000000	16.0127	75000000	18.133	16	1	0	0	0.7	4	1
1	0	1	1	1	35	9000000	16.0127	8750000	15.9846	16	1	0	0	0.7	3	1
1	0	1	2	1	41	13000000	16.3805	8750000	15.9846	21	1	0	0	0.6	5	1
0	0	0	3	1	74	7000000	15.7614	100000000	18.4207	16	1	0	1	0.7	3	1
1	0	1	2	0	27	7000000	15.7614	6250000	15.6481	12	0	0	0	0.3	2	0.666667
1	0	1	1	1	44	13000000	16.3805	12500000	16.3412	16	1	0	0	0.7	3	1
1	0	1	2	1	23	3000000	14.9141	3750000	15.1373	14	0	0	0	0.4	2	1
1	1	0	1	0	38	11000000	16.2134	25000000	17.0344	16	1	0	0	0.1	5	1
1	1	0	3	1	52	5000000	15.425	6250000	15.6481	16	1	0	0	0.5	3	1
1	0	1	3	0	40	7000000	15.7614	2500000	14.7318	16	1	0	0	0.5	3	0
1	1	0	2	1	38	7000000	15.7614	6250000	15.6481	16	1	0	0	1	2	1
1	0	1	3	0	38	11000000	16.2134	17500000	16.6777	16	1	0	0	0.5	4	0.666667
1	0	1	2	1	41	3000000	14.9141	2500000	14.7318	16	0	0	0	0.5	1	1
0	0	0	2	1	61	7000000	15.7614	40000000	17.5044	16	1	0	0	0.6	3	1
1	0	1	2	1	34	7000000	15.7614	8750000	15.9846	16	0	0	0	0.4	3	1
0	0	0	3	0	41	11000000	16.2134	6250000	15.6481	14	1	0	0	0.5	3	1
1	1	0	2	1	54	9000000	16.0127	25000000	17.0344	12	1	0	0	0.8	1	1
1	0	1	1	1	60	5000000	15.425	17500000	16.6777	16	1	0	0	0.6	4	0.666667
1	0	1	1	0	40	7000000	15.7614	75000000	18.133	16	0	0	0	0.3	3	1
0	0	0	3	0	44	7000000	15.7614	25000000	17.0344	12	1	0	0	0.5	3	1
1	1	0	1	1	40	9000000	16.0127	2500000	14.7318	16	1	0	0	0.5	3	0.333333
1	0	1	1	0	30	9000000	16.0127	3750000	15.1373	16	1	0	0	0.2	4	0.333333
1	1	0	3	1	50	7000000	15.7614	6250000	15.6481	16	1	0	0	0.5	4	0.666667
1	0	1	2	0	28	5000000	15.425	3750000	15.1373	16	0	0	0	0.4	2	1
1	0	1	2	1	34	5000000	15.425	2500000	14.7318	14	0	0	0	0.4	4	1
1	0	1	2	0	32	15000000	16.5236	8750000	15.9846	16	1	0	0	0.5	3	1
1	0	1	2	0	23	1500000	14.221	2500000	14.7318	16	0	0	0	0.6	5	0.666667
1	0	1	2	1	41	9000000	16.0127	3750000	15.1373	16	1	0	0	0.2	3	1
1	0	1	4	1	23	1500000	14.221	2500000	14.7318	16	0	0	0	0.6	4	1
1	0	1	1	1	49	7000000	15.7614	8750000	15.9846	14	1	0	0	0.6	4	1
1	0	1	2	1	30	7000000	15.7614	17500000	16.6777	21	1	0	0	0.7	3	0.666667
1	0	1	2	1	28	3000000	14.9141	2500000	14.7318	16	0	0	0	0.8	3	0.666667
1	1	0	2	1	42	9000000	16.0127	25000000	17.0344	16	1	0	0	0.7	3	1
1	1	0	2	1	70	19000000	16.7599	75000000	18.133	16	1	0	0	0.6	2	1
1	0	1	1	0	43	11000000	16.2134	40000000	17.5044	14	1	0	0	0.7	4	1
1	0	1	1	1	30	9000000	16.0127	8750000	15.9846	16	1	0	0	0.6	3	1
1	1	0	3	1	64	3000000	14.9141	12500000	16.3412	16	1	0	0	0.4	1	0.666667
1	0	1	3	1	30	13000000	16.3805	40000000	17.5044	12	0	0	0	0.8	1	0.666667
0	0	0	2	1	48	7000000	15.7614	3750000	15.1373	16	1	0	0	0.6	4	1
0	0	0	2	1	39	13000000	16.3805	12500000	16.3412	18	1	0	0	0.4	4	1
1	1	0	5	1	29	5000000	15.425	3750000	15.1373	14	1	0	0	0.6	4	1
1	1	0	2	0	51	9000000	16.0127	75000000	18.133	16	0	0	0	0.7	4	0.666667
0	0	0	2	1	38	5000000	15.425	25000000	17.0344	12	0	0	0	0.3	3	1
1	0	1	1	1	32	9000000	16.0127	3750000	15.1373	18	1	0	0	0.4	3	1
0	0	0	4	1	25	5000000	15.425	17500000	16.6777	16	0	0	0	0.3	2	0.666667
0	0	0	1	1	45	9000000	16.0127	40000000	17.5044	18	1	0	0	0.5	4	1
1	0	1	2	0	55	11000000	16.2134	75000000	18.133	14	1	0	0	0.7	3	0.333333
1	0	1	1	0	32	5000000	15.425	6250000	15.6481	16	1	0	0	0.5	3	0.333333
1	0	1	1	0	30	11000000	16.2134	12500000	16.3412	12	1	0	0	0.5	4	1
1	0	1	1	0	27	5000000	15.425	2500000	14.7318	16	0	0	0	0.4	4	0.666667
1	0	1	4	1	29	7000000	15.7614	2500000	14.7318	14	0	0	0	0.4	2	0.666667
1	1	0	3	1	70	3000000	14.9141	12500000	16.3412	16	1	0	1	0.3	3	0.666667
1	0	1	2	0	27	5000000	15.425	6250000	15.6481	16	0	0	0	0.5	3	1
1	0	1	4	0	50	7000000	15.7614	25000000	17.0344	14	0	0	0	0.4	2	0.666667
1	0	1	2	1	27	5000000	15.425	6250000	15.6481	16	0	0	0	0.6	2	1
1	1	0	3	1	57	3000000	14.9141	8750000	15.9846	14	1	0	0	0.7	3	0.666667
1	0	1	3	1	35	7000000	15.7614	2500000	14.7318	16	0	1	0	0.7	3	0.333333
1	0	1	1	1	27	9000000	16.0127	3750000	15.1373	16	1	0	0	0.7	3	0.333333
1	0	1	3	1	25	3000000	14.9141	2500000	14.7318	12	0	0	0	0.9	2	1
1	0	1	2	1	28	9000000	16.0127	6250000	15.6481	12	1	0	0	0.6	3	0.333333
0	0	0	3	0	51	3000000	14.9141	25000000	17.0344	16	1	0	0	0.3	3	1
0	0	0	1	0	53	3000000	14.9141	40000000	17.5044	12	0	0	0	0.4	4	1
1	0	1	2	1	28	9000000	16.0127	6250000	15.6481	12	1	0	0	0.6	2	1
1	0	1	2	0	30	11000000	16.2134	40000000	17.5044	16	1	0	0	0.4	4	1
1	0	1	1	1	43	7000000	15.7614	3750000	15.1373	17	0	0	0	0.8	5	0.666667
0	0	0	2	1	68	11000000	16.2134	40000000	17.5044	16	1	0	1	0.4	3	1
0	0	0	4	1	34	5000000	15.425	2500000	14.7318	16	1	0	0	0.4	3	1
1	0	1	4	0	38	1500000	14.221	3750000	15.1373	14	0	1	0	1	2	0
0	0	0	2	0	54	7000000	15.7614	40000000	17.5044	12	1	0	0	0	3	1
1	0	1	2	1	46	11000000	16.2134	12500000	16.3412	16	1	0	0	0.5	4	0.666667
1	0	1	2	0	31	7000000	15.7614	12500000	16.3412	16	1	0	0	0.6	5	1
1	0	1	3	1	48	7000000	15.7614	25000000	17.0344	12	0	0	0	0.5	3	0.333333
1	0	1	2	1	28	5000000	15.425	8750000	15.9846	18	0	0	0	0.6	1	1
1	1	0	3	1	39	11000000	16.2134	12500000	16.3412	16	1	0	0	0.4	3	0.666667
1	0	1	3	0	25	7000000	15.7614	3750000	15.1373	16	1	0	0	0.4	3	1
1	0	1	1	1	37	20000000	16.8112	12500000	16.3412	16	0	0	0	0.5	4	1
0	0	0	2	1	54	1000000	13.8155	25000000	17.0344	16	0	0	0	0.7	3	1
1	0	1	3	1	45	5000000	15.425	2500000	14.7318	16	0	0	0	0.5	3	1
1	0	1	1	0	49	3000000	14.9141	25000000	17.0344	16	0	1	0	0.5	4	1
1	0	1	3	1	40	7000000	15.7614	2500000	14.7318	16	1	0	0	0.4	2	0.333333
0	0	0	1	1	54	9000000	16.0127	8750000	15.9846	14	0	0	0	0.7	3	0.666667
1	0	1	3	1	23	7000000	15.7614	25000000	17.0344	16	0	0	0	0.5	3	0.666667
0	0	0	1	1	33	11000000	16.2134	12500000	16.3412	16	1	0	0	0.5	4	1
1	0	1	2	1	57	7000000	15.7614	17500000	16.6777	16	0	0	0	0.5	4	1
0	0	0	4	0	36	3000000	14.9141	2500000	14.7318	16	1	0	0	0.4	3	0
1	0	1	2	1	32	5000000	15.425	2500000	14.7318	16	1	0	0	0.8	4	0.666667
1	0	1	2	0	29	5000000	15.425	2500000	14.7318	12	1	0	0	0.2	2	0.333333
1	0	1	4	0	31	9000000	16.0127	3750000	15.1373	16	1	0	0	0.2	4	0.666667
0	0	0	1	1	60	5000000	15.425	100000000	18.4207	16	1	0	0	0.6	3	1
1	1	0	3	0	38	5000000	15.425	8750000	15.9846	16	0	0	0	1	2	1
0	0	0	3	1	58	5000000	15.425	3750000	15.1373	13	0	1	0	0.1	3	0.666667
1	1	0	4	0	50	1500000	14.221	3750000	15.1373	16	0	0	0	0.8	3	0.333333
1	1	0	2	1	45	3000000	14.9141	12500000	16.3412	12	1	0	0	0.2	2	1
1	0	1	4	0	42	5000000	15.425	3750000	15.1373	14	1	0	0	0.5	4	0.333333
1	0	1	2	0	31	11000000	16.2134	12500000	16.3412	16	1	0	0	0.5	3	1
1	0	1	2	1	34	5000000	15.425	17500000	16.6777	16	0	0	0	0.3	4	1
1	0	1	4	1	49	5000000	15.425	3750000	15.1373	16	0	0	0	0.4	3	1
0	0	0	4	0	29	5000000	15.425	6250000	15.6481	12	1	0	0	0.3	4	0.666667
1	0	1	1	1	30	5000000	15.425	8750000	15.9846	16	1	0	0	0.5	4	1
1	1	0	5	1	43	7000000	15.7614	8750000	15.9846	18	1	0	0	0.2	3	0.666667
1	0	1	4	0	23	3000000	14.9141	75000000	18.133	16	0	0	0	0.5	4	0
1	0	1	2	0	35	9000000	16.0127	40000000	17.5044	16	1	0	0	0.2	4	0.666667
1	1	0	2	1	33	7000000	15.7614	8750000	15.9846	18	0	0	0	0.4	3	1
1	0	1	2	1	34	9000000	16.0127	6250000	15.6481	14	0	0	0	0.2	4	1
0	0	0	1	1	53	19000000	16.7599	100000000	18.4207	18	1	0	0	0.7	2	1
1	0	1	2	0	28	3000000	14.9141	3750000	15.1373	16	0	0	0	0.9	3	1
1	1	0	2	1	64	20000000	16.8112	6250000	15.6481	16	1	0	1	0.6	3	1
1	1	0	2	0	36	9000000	16.0127	6250000	15.6481	16	1	0	0	0.5	4	1
1	0	1	4	0	49	3000000	14.9141	25000000	17.0344	16	0	0	0	1	3	1
1	0	1	2	1	48	1500000	14.221	25000000	17.0344	16	0	0	0	0.6	3	1
1	0	1	3	0	25	5000000	15.425	3750000	15.1373	16	0	0	0	0.4	3	0.666667
1	0	1	3	0	37	7000000	15.7614	3750000	15.1373	12	1	0	0	0.4	3	0
1	1	0	2	1	61	5000000	15.425	6250000	15.6481	16	1	0	0	0.6	3	0.666667
1	0	1	1	0	38	5000000	15.425	17500000	16.6777	16	1	0	0	0.5	4	1
1	0	1	1	0	31	3000000	14.9141	2500000	14.7318	16	0	0	0	0.5	5	0.333333
0	0	0	3	0	55	5000000	15.425	6250000	15.6481	14	1	0	0	0.6	3	1
1	0	1	1	1	29	11000000	16.2134	12500000	16.3412	16	1	0	0	1	3	0.666667
1	0	1	4	1	39	3000000	14.9141	12500000	16.3412	14	0	0	0	0.2	3	0.666667
1	1	0	2	1	44	9000000	16.0127	6250000	15.6481	16	1	0	0	0.5	4	0.333333
0	0	0	2	1	61	5000000	15.425	8750000	15.9846	16	1	0	0	0.3	3	1
0	0	0	3	1	49	5000000	15.425	6250000	15.6481	12	0	0	0	0.5	3	1
0	0	0	1	1	44	1000000	13.8155	17500000	16.6777	16	0	0	1	0.5	2	0.666667
0	0	0	2	1	60	9000000	16.0127	40000000	17.5044	16	1	0	0	0.3	4	1
0	0	0	2	1	26	5000000	15.425	2500000	14.7318	12	0	0	0	0.2	3	1
1	0	1	4	0	28	9000000	16.0127	3750000	15.1373	16	1	0	0	0.8	2	1
0	0	0	2	1	43	1000000	13.8155	6250000	15.6481	16	0	0	0	0.7	4	1
1	0	1	2	0	26	3000000	14.9141	3750000	15.1373	16	1	0	0	0.6	4	0.666667
1	1	0	1	1	50	9000000	16.0127	6250000	15.6481	16	0	0	0	0.5	3	0.666667
1	0	1	1	0	52	13000000	16.3805	8750000	15.9846	14	1	0	0	0.9	3	1
0	0	0	3	1	41	7000000	15.7614	3750000	15.1373	10.5	1	0	0	0.4	1	1
1	0	1	2	1	27	5000000	15.425	3750000	15.1373	18	0	0	0	0.5	3	1
1	0	1	1	1	36	3000000	14.9141	2500000	14.7318	16	0	0	0	0.3	3	1
0	0	0	3	1	58	5000000	15.425	8750000	15.9846	12	1	0	0	0.5	4	1
1	0	1	1	1	29	7000000	15.7614	6250000	15.6481	16	0	0	0	0.3	3	1
1	0	1	1	1	41	13000000	16.3805	25000000	17.0344	18	1	0	0	1	3	1
1	0	1	1	1	40	5000000	15.425	12500000	16.3412	16	1	0	0	0.5	3	1
1	0	1	2	0	26	5000000	15.425	8750000	15.9846	12	1	0	0	0.5	1	1
1	0	1	4	0	31	5000000	15.425	3750000	15.1373	16	1	0	0	0.4	3	1
1	0	1	2	1	40	5000000	15.425	2500000	14.7318	16	0	1	0	0.6	4	1
1	0	1	2	1	27	1000000	13.8155	8750000	15.9846	14	0	1	1	0.5	3	1
1	1	0	1	0	27	3000000	14.9141	8750000	15.9846	16	0	0	0	0.6	4	0.666667
1	0	1	4	1	44	11000000	16.2134	8750000	15.9846	14	1	0	0	0.4	3	1
0	0	0	1	1	49	9000000	16.0127	6250000	15.6481	10.5	1	0	0	0.9	3	1
1	0	1	2	1	33	9000000	16.0127	6250000	15.6481	16	1	0	0	0.3	3	0.333333
1	0	1	3	0	50	13000000	16.3805	8750000	15.9846	14	1	0	0	0.3	3	0
1	1	0	2	1	65	7000000	15.7614	2500000	14.7318	12	1	0	1	0.7	3	0.666667
1	0	1	4	1	44	5000000	15.425	2500000	14.7318	14	0	0	0	0.3	3	1
1	1	0	2	1	38	7000000	15.7614	12500000	16.3412	16	1	0	0	0.7	3	1
0	0	0	2	1	30	5000000	15.425	2500000	14.7318	16	0	0	0	0.6	2	1
1	1	0	1	0	36	9000000	16.0127	17500000	16.6777	12	1	0	0	0.4	1	1
1	0	1	3	0	26	9000000	16.0127	3750000	15.1373	16	1	0	0	0.4	3	1
0	0	0	2	1	37	20000000	16.8112	100000000	18.4207	18	0	0	0	0.4	4	1
0	0	0	2	0	58	5000000	15.425	25000000	17.0344	16	1	0	0	0.5	4	1
0	0	0	2	1	60	1500000	14.221	100000000	18.4207	12	1	0	1	0.7	3	1
1	1	0	3	1	39	5000000	15.425	6250000	15.6481	16	0	0	0	0.7	3	1
0	0	0	2	0	52	5000000	15.425	25000000	17.0344	14	0	0	0	0.5	4	1
0	0	0	3	1	36	5000000	15.425	3750000	15.1373	12	0	0	0	0	2	0.666667
0	0	0	2	0	34	5000000	15.425	6250000	15.6481	16	1	0	0	0.5	4	1
1	0	1	4	1	45	3000000	14.9141	2500000	14.7318	16	1	0	0	0	4	0.333333
1	0	1	2	1	33	9000000	16.0127	3750000	15.1373	14	1	0	0	0.7	2	1
1	1	0	3	1	29	3000000	14.9141	2500000	14.7318	16	0	0	0	0.5	3	1
1	1	0	2	1	44	3000000	14.9141	6250000	15.6481	16	1	0	0	0.6	3	1
1	0	1	3	1	28	9000000	16.0127	12500000	16.3412	16	1	0	0	0.3	5	1
1	0	1	2	0	32	3000000	14.9141	2500000	14.7318	16	0	0	0	0.4	2	1
1	1	0	2	0	48	7000000	15.7614	17500000	16.6777	16	1	0	0	0.9	2	1
1	0	1	3	1	45	9000000	16.0127	40000000	17.5044	21	0	0	0	0.1	3	1
1	0	1	2	0	40	3000000	14.9141	12500000	16.3412	16	0	0	0	0.6	4	1
1	1	0	1	1	31	11000000	16.2134	25000000	17.0344	18	1	0	0	0.2	5	1
1	0	1	1	0	28	3000000	14.9141	2500000	14.7318	12	0	0	0	0.9	1	1
1	0	1	2	1	24	3000000	14.9141	2500000	14.7318	16	0	0	0	0.4	2	1
1	0	1	4	0	53	7000000	15.7614	12500000	16.3412	10.5	1	0	0	0.7	4	0.666667
0	0	0	3	1	24	3000000	14.9141	3750000	15.1373	16	0	0	0	0.3	1	1
1	0	1	1	1	25	1500000	14.221	2500000	14.7318	16	0	0	0	0.5	5	1
0	0	0	2	1	50	11000000	16.2134	75000000	18.133	16	1	0	0	0.5	3	1
1	0	1	2	1	34	5000000	15.425	3750000	15.1373	16	1	0	0	0.6	4	1
1	0	1	2	0	41	5000000	15.425	2500000	14.7318	14	1	0	0	0.4	3	0.333333
1	0	1	1	1	54	3000000	14.9141	25000000	17.0344	14	1	0	0	0	3	1
0	0	0	2	1	51	3000000	14.9141	2500000	14.7318	12	0	0	0	0.6	2	1
0	0	0	1	1	34	13000000	16.3805	25000000	17.0344	18	1	0	0	0.4	4	1
1	0	1	2	1	41	7000000	15.7614	3750000	15.1373	12	1	0	0	0.5	3	1
1	0	1	4	0	34	5000000	15.425	3750000	15.1373	12	1	0	0	0.9	3	0.333333
1	0	1	4	1	49	5000000	15.425	6250000	15.6481	16	0	0	0	0.5	2	1
1	0	1	2	0	46	7000000	15.7614	17500000	16.6777	16	1	0	0	0.7	5	1
1	0	1	3	0	35	3000000	14.9141	2500000	14.7318	16	1	0	0	0.5	3	0
1	0	1	1	1	37	15000000	16.5236	17500000	16.6777	16	1	0	0	0.6	4	1
1	0	1	1	1	42	9000000	16.0127	6250000	15.6481	16	0	0	0	0.6	3	1
0	0	0	3	1	45	5000000	15.425	6250000	15.6481	12	1	0	0	0.5	3	0
1	0	1	1	0	45	1500000	14.221	40000000	17.5044	14	1	0	0	0.6	3	0.666667
1	0	1	3	1	33	13000000	16.3805	3750000	15.1373	16	0	0	0	0.2	3	1
1	0	1	1	0	39	3000000	14.9141	2500000	14.7318	14	0	0	0	0.7	4	0.666667
1	1	0	2	0	37	17000000	16.6487	25000000	17.0344	14	1	0	0	0.2	4	1
1	0	1	2	0	26	5000000	15.425	17500000	16.6777	16	0	0	0	0.3	5	0
1	1	0	2	1	66	3000000	14.9141	25000000	17.0344	18	1	0	0	1	3	0.666667
1	0	1	2	1	39	5000000	15.425	6250000	15.6481	12	1	0	0	0.2	3	1
1	0	1	2	0	42	7000000	15.7614	12500000	16.3412	14	1	0	0	0.3	4	0.333333
1	0	1	4	1	34	5000000	15.425	3750000	15.1373	16	1	0	0	0.7	4	1
1	0	1	1	0	49	11000000	16.2134	12500000	16.3412	16	0	0	0	0.7	4	1
0	0	0	2	1	30	9000000	16.0127	17500000	16.6777	16	1	0	0	0.7	5	1
1	0	1	2	0	39	3000000	14.9141	3750000	15.1373	14	1	0	0	0.7	3	0.333333
1	0	1	3	0	44	3000000	14.9141	3750000	15.1373	13	0	1	0	0.2	3	1
1	1	0	1	0	50	5000000	15.425	12500000	16.3412	12	0	0	0	0.3	3	0
1	1	0	2	1	37	9000000	16.0127	12500000	16.3412	16	1	0	0	0.4	3	1
0	0	0	3	1	49	13000000	16.3805	100000000	18.4207	16	1	0	0	0.7	2	0.666667
1	0	1	3	0	31	7000000	15.7614	3750000	15.1373	14	1	0	0	0.5	4	1
0	0	0	2	0	49	5000000	15.425	6250000	15.6481	12	1	0	0	0.5	3	1
0	0	0	1	1	37	20000000	16.8112	100000000	18.4207	18	1	0	0	0.5	5	1
1	0	1	3	1	45	7000000	15.7614	8750000	15.9846	16	1	0	0	0.6	3	0
0	0	0	3	0	37	3000000	14.9141	8750000	15.9846	16	0	0	0	0.6	5	0.666667
0	0	0	3	0	54	7000000	15.7614	2500000	14.7318	16	1	0	0	0.6	3	0
1	0	1	2	1	42	3000000	14.9141	2500000	14.7318	18	0	0	0	0.5	2	1
1	0	1	2	1	45	5000000	15.425	2500000	14.7318	14	1	0	0	0.5	5	1
0	0	0	3	1	55	13000000	16.3805	40000000	17.5044	16	1	0	0	0.5	3	1
1	1	0	3	1	43	9000000	16.0127	6250000	15.6481	12	1	0	0	0.4	2	1
1	0	1	2	1	37	15000000	16.5236	8750000	15.9846	16	1	0	0	0.3	4	1
0	0	0	3	1	62	11000000	16.2134	75000000	18.133	16	1	0	0	0.3	4	1
1	0	1	4	0	38	3000000	14.9141	2500000	14.7318	16	0	1	0	0.6	3	0.333333
0	0	0	3	0	44	7000000	15.7614	100000000	18.4207	14	1	0	0	0.7	5	1
1	0	1	3	0	27	7000000	15.7614	2500000	14.7318	16	1	0	0	0.4	3	0
1	0	1	1	1	38	3000000	14.9141	2500000	14.7318	13	1	0	0	0.6	2	0.333333
1	1	0	1	1	63	5000000	15.425	17500000	16.6777	16	1	0	0	0.8	3	1
1	0	1	2	0	26	7000000	15.7614	2500000	14.7318	12	0	1	0	0.5	4	1
1	0	1	3	0	40	9000000	16.0127	17500000	16.6777	14	1	0	0	0	4	1
1	0	1	1	1	42	7000000	15.7614	3750000	15.1373	16	1	0	0	0.6	5	1
1	0	1	2	1	28	9000000	16.0127	3750000	15.1373	18	1	0	0	1	3	1
1	0	1	3	1	48	5000000	15.425	3750000	15.1373	12	1	0	0	0.6	2	1
1	0	1	3	0	23	3000000	14.9141	3750000	15.1373	12	0	0	0	0.2	3	0
1	1	0	2	0	42	9000000	16.0127	40000000	17.5044	16	0	0	0	0.5	3	0.666667
1	0	1	4	1	29	11000000	16.2134	17500000	16.6777	16	1	0	0	1	4	1
1	1	0	2	0	30	3000000	14.9141	6250000	15.6481	12	0	0	0	0.8	4	1
1	0	1	2	1	43	11000000	16.2134	25000000	17.0344	16	1	0	0	0.7	2	1
0	0	0	1	1	44	7000000	15.7614	17500000	16.6777	18	1	0	0	0.5	2	1
1	0	1	3	1	30	5000000	15.425	8750000	15.9846	16	1	0	0	0.5	5	1
1	0	1	3	1	35	11000000	16.2134	40000000	17.5044	16	1	0	0	0.2	4	1
1	0	1	2	1	43	13000000	16.3805	8750000	15.9846	14	1	0	0	0.3	3	1
1	0	1	4	1	53	9000000	16.0127	8750000	15.9846	16	1	0	0	0.5	2	1
1	0	1	3	1	37	11000000	16.2134	2500000	14.7318	12	1	0	0	0.5	2	1
1	1	0	2	0	57	9000000	16.0127	12500000	16.3412	12	1	0	0	0.6	3	0.666667
1	0	1	4	0	43	9000000	16.0127	12500000	16.3412	16	1	0	0	0.6	3	1
1	0	1	2	0	66	3000000	14.9141	3750000	15.1373	16	1	0	0	0.3	5	1
1	1	0	3	0	42	11000000	16.2134	12500000	16.3412	14	1	0	0	0.7	3	0.666667
1	0	1	1	0	25	11000000	16.2134	3750000	15.1373	16	0	0	0	1	4	0.666667
0	0	0	1	1	47	9000000	16.0127	25000000	17.0344	21	0	0	0	0.3	2	1
1	0	1	1	1	26	11000000	16.2134	3750000	15.1373	16	0	0	0	0.7	5	1
0	0	0	5	1	42	20000000	16.8112	40000000	17.5044	12	1	0	0	0.3	3	0.666667
1	0	1	2	1	26	1000000	13.8155	25000000	17.0344	12	0	1	0	0.7	4	0
1	0	1	1	1	66	7000000	15.7614	40000000	17.5044	16	1	0	0	0.8	3	1
1	0	1	3	0	30	7000000	15.7614	2500000	14.7318	16	1	0	0	0.5	3	1
1	0	1	3	0	34	7000000	15.7614	25000000	17.0344	16	0	0	0	0.5	3	1
1	1	0	2	1	66	7000000	15.7614	25000000	17.0344	16	1	0	0	0.5	3	1
1	0	1	2	0	58	3000000	14.9141	12500000	16.3412	10.5	0	0	0	0.6	4	1
1	0	1	2	0	40	13000000	16.3805	2500000	14.7318	14	1	0	0	0.4	2	1
0	0	0	3	0	46	1000000	13.8155	100000000	18.4207	14	1	0	0	0.6	3	0.333333
1	0	1	2	0	37	7000000	15.7614	6250000	15.6481	12	1	0	0	0.6	3	1
1	0	1	4	1	31	7000000	15.7614	8750000	15.9846	14	1	0	0	0.5	3	1
1	0	1	1	1	26	5000000	15.425	8750000	15.9846	16	0	0	0	0.6	4	1
1	0	1	3	1	40	7000000	15.7614	25000000	17.0344	16	1	0	0	0.6	4	1
1	0	1	2	0	22	1500000	14.221	25000000	17.0344	16	0	0	0	0.4	4	0.666667
1	1	0	2	1	70	5000000	15.425	100000000	18.4207	16	1	0	1	0.9	3	0
0	0	0	2	1	37	13000000	16.3805	25000000	17.0344	16	1	0	0	1	3	1
1	0	1	3	0	49	11000000	16.2134	75000000	18.133	16	1	0	0	1	5	1
1	0	1	2	0	32	9000000	16.0127	6250000	15.6481	16	1	0	0	0.4	5	0.666667
1	0	1	3	0	34	9000000	16.0127	17500000	16.6777	16	1	0	0	0.6	3	0.333333
0	0	0	3	1	57	20000000	16.8112	100000000	18.4207	12	1	0	0	1	5	0.666667
1	0	1	1	1	28	9000000	16.0127	2500000	14.7318	16	1	0	0	0.9	3	0.666667
1	0	1	4	1	38	19000000	16.7599	25000000	17.0344	18	1	0	0	0.6	2	1
1	0	1	3	1	30	15000000	16.5236	17500000	16.6777	14	1	0	0	0.7	1	0.333333
1	0	1	4	0	39	7000000	15.7614	8750000	15.9846	16	1	0	0	0.2	2	1
1	0	1	1	1	37	5000000	15.425	12500000	16.3412	18	0	0	0	1	3	1
1	1	0	2	1	59	3000000	14.9141	2500000	14.7318	12	1	0	0	0.5	2	1
1	1	0	3	0	40	7000000	15.7614	12500000	16.3412	16	0	0	0	0.9	5	1
1	0	1	4	1	32	7000000	15.7614	2500000	14.7318	14	1	0	0	0.3	3	0.333333
0	0	0	3	1	64	5000000	15.425	6250000	15.6481	16	1	0	0	0.8	2	0.666667
1	1	0	3	1	28	9000000	16.0127	6250000	15.6481	16	1	0	0	0.6	5	0.666667
1	0	1	2	1	20	1000000	13.8155	2500000	14.7318	16	0	0	0	0.3	3	0.666667
1	0	1	4	0	30	1500000	14.221	2500000	14.7318	18	0	0	0	0.5	4	0.666667
1	0	1	3	1	39	9000000	16.0127	75000000	18.133	16	1	0	0	0.7	3	1
1	1	0	3	0	28	3000000	14.9141	3750000	15.1373	16	0	0	0	0.7	3	0.666667
1	0	1	2	0	49	5000000	15.425	8750000	15.9846	16	1	0	0	0.4	3	0.666667
0	0	0	2	1	39	9000000	16.0127	12500000	16.3412	16	0	1	0	0.5	3	1
1	0	1	3	0	35	9000000	16.0127	12500000	16.3412	16	1	0	0	1	5	0.333333
1	0	1	2	0	29	3000000	14.9141	3750000	15.1373	14	0	0	0	0.6	3	0
0	0	0	1	1	34	9000000	16.0127	17500000	16.6777	16	1	0	0	0.5	4	0.666667
1	0	1	2	0	55	9000000	16.0127	40000000	17.5044	14	1	0	0	0.6	3	1
1	1	0	4	1	29	7000000	15.7614	3750000	15.1373	16	0	0	0	0.2	3	1
0	0	0	1	1	26	5000000	15.425	6250000	15.6481	16	0	0	0	0.9	4	1
1	0	1	3	1	51	13000000	16.3805	25000000	17.0344	18	1	0	0	0.3	4	1
0	0	0	1	1	46	7000000	15.7614	40000000	17.5044	18	0	0	0	0.5	2	1
1	0	1	2	0	35	3000000	14.9141	2500000	14.7318	12	0	1	0	0.7	4	1
0	0	0	4	1	47	17000000	16.6487	2500000	14.7318	10.5	1	0	0	0.7	3	0.666667
0	0	0	2	1	48	3000000	14.9141	75000000	18.133	16	0	0	0	0.6	3	1
1	0	1	2	0	46	5000000	15.425	12500000	16.3412	16	1	0	0	0.3	4	1
1	0	1	4	1	34	7000000	15.7614	12500000	16.3412	16	1	0	0	0.7	3	0.666667
1	0	1	4	1	33	5000000	15.425	6250000	15.6481	16	1	0	0	0.5	4	1
1	0	1	2	0	36	5000000	15.425	6250000	15.6481	16	1	0	0	0.4	4	0.333333
0	0	0	2	1	36	11000000	16.2134	25000000	17.0344	12	1	0	0	0.3	2	1
0	0	0	3	1	40	1000000	13.8155	2500000	14.7318	14	0	0	0	0.6	3	0
1	0	1	4	1	34	5000000	15.425	3750000	15.1373	12	1	0	0	0.5	1	0
0	0	0	2	1	39	3000000	14.9141	2500000	14.7318	14	0	0	0	1	3	1
1	0	1	2	0	31	5000000	15.425	2500000	14.7318	14	1	0	0	0.5	3	1
1	1	0	3	1	44	7000000	15.7614	3750000	15.1373	16	1	0	0	0.7	2	0.666667
1	0	1	2	1	38	7000000	15.7614	8750000	15.9846	16	1	0	0	0.6	3	1
1	0	1	2	1	26	7000000	15.7614	8750000	15.9846	16	0	0	0	0.2	5	1
1	0	1	3	1	34	7000000	15.7614	8750000	15.9846	14	1	0	0	0.9	4	0.666667
0	0	0	4	1	46	11000000	16.2134	40000000	17.5044	18	0	0	0	0.6	3	0.666667
1	0	1	4	0	32	5000000	15.425	12500000	16.3412	16	0	0	0	0.6	5	1
1	1	0	1	1	59	11000000	16.2134	100000000	18.4207	16	0	1	0	0.3	3	0.666667
1	0	1	2	0	36	3000000	14.9141	3750000	15.1373	12	1	0	0	0.4	3	0.333333
1	0	1	3	1	31	11000000	16.2134	8750000	15.9846	12	1	0	0	0.5	2	1
1	0	1	2	0	35	5000000	15.425	40000000	17.5044	16	1	0	0	0.2	4	0.666667
0	0	0	2	1	50	3000000	14.9141	3750000	15.1373	16	0	0	0	0.6	3	1
0	0	0	3	0	47	3000000	14.9141	17500000	16.6777	16	0	0	0	0.7	5	1
0	0	0	2	1	53	15000000	16.5236	25000000	17.0344	18	1	0	0	0.4	4	1
1	0	1	2	0	41	7000000	15.7614	17500000	16.6777	16	0	0	0	0.5	3	1
1	0	1	2	1	32	3000000	14.9141	2500000	14.7318	18	0	0	0	0.8	3	1
1	0	1	1	1	35	11000000	16.2134	25000000	17.0344	16	1	0	0	0.7	4	1
1	1	0	2	1	41	15000000	16.5236	3750000	15.1373	16	1	0	0	0.6	4	1
1	0	1	2	1	36	5000000	15.425	12500000	16.3412	14	1	0	0	0.6	3	1
0	0	0	3	1	40	9000000	16.0127	2500000	14.7318	12	1	0	0	0.2	3	0.333333
1	0	1	2	0	27	11000000	16.2134	25000000	17.0344	18	1	0	0	0.9	3	1
1	0	1	2	0	35	7000000	15.7614	2500000	14.7318	12	1	0	0	0.5	3	0.666667
1	0	1	3	1	30	5000000	15.425	6250000	15.6481	12	1	0	0	0.6	2	1
1	0	1	3	1	43	13000000	16.3805	40000000	17.5044	14	1	0	0	0.6	2	1
1	0	1	1	1	35	5000000	15.425	25000000	17.0344	16	1	0	0	0.5	5	1
0	0	0	2	1	42	5000000	15.425	40000000	17.5044	16	0	1	0	0.5	5	1
1	0	1	2	1	26	3000000	14.9141	2500000	14.7318	16	0	0	0	0.8	4	0.666667
1	1	0	1	1	55	20000000	16.8112	17500000	16.6777	16	1	0	0	1	4	1
1	0	1	4	0	33	5000000	15.425	8750000	15.9846	16	1	0	0	0.6	3	1
1	0	1	3	0	30	9000000	16.0127	6250000	15.6481	16	1	0	0	0.6	4	0.333333
1	0	1	1	1	53	9000000	16.0127	12500000	16.3412	16	0	1	0	0.2	5	1
1	1	0	3	1	49	11000000	16.2134	25000000	17.0344	16	1	0	0	0.8	3	1
1	0	1	1	1	25	5000000	15.425	6250000	15.6481	16	0	0	0	0.4	3	1
1	0	1	1	1	26	5000000	15.425	3750000	15.1373	16	0	0	0	0.4	4	0.666667
[truncated: 93,633 more rows]
